# Supplementary material for: Solar thermotherapy reduces the titer of Candidatus Liberibacter asiaticus and enhances canopy growth by altering gene expression profiles in HLB-affected citrus plants
Source: Hortic Res. 2017 Sep 27;4:17054–. doi: 10.1038/hortres.2017.54 (PMC5615044; doi:10.1038/hortres.2017.54)
Supplement: Supplementary Table 1 [file hortres201754-s1.xlsx]

## Sheet: DHTa vs. DHTi
gene	baseMean	log2FoldChange	lfcSE	stat	pvalue	padj
Ciclev10029146m	2197.21	-3.46621	0.189365	-18.3044	7.63912e-75	1.45892e-70
Ciclev10015364m	7051.28	-2.20322	0.140218	-15.7129	1.23486e-55	1.17917e-51
Ciclev10012263m	1323.94	3.02585	0.207959	14.5503	5.81797e-48	3.70372e-44
Ciclev10002531m	1025.39	-3.31527	0.236127	-14.0402	8.84573e-45	4.2234e-41
Ciclev10019808m	351.496	3.2614	0.235653	13.8399	1.46508e-43	5.59603e-40
Ciclev10028658m	1316.39	-2.9067	0.236152	-12.3086	8.14158e-35	2.59146e-31
Ciclev10004867m	1142.36	2.56217	0.209075	12.2548	1.58318e-34	4.31937e-31
Ciclev10029147m	787.229	-3.28806	0.281052	-11.6991	1.28775e-31	3.07418e-28
Ciclev10022406m	2465.78	1.94548	0.170943	11.3809	5.2088e-30	1.10531e-26
Ciclev10030778m	2026.32	1.34875	0.132775	10.1582	3.04674e-24	5.81866e-21
Ciclev10029307m	13859.7	-2.23123	0.220118	-10.1365	3.80413e-24	6.60466e-21
Ciclev10019927m	7322.16	1.13051	0.111655	10.125	4.28073e-24	6.81279e-21
Ciclev10018595m	2381.92	1.38083	0.13724	10.0614	8.18123e-24	1.20189e-20
Ciclev10007455m	5366.16	0.958329	0.0982583	9.75316	1.78822e-22	2.43939e-19
Ciclev10020962m	384.5	-2.58775	0.270721	-9.55872	1.19222e-21	1.5074e-18
Ciclev10029284m	824.271	2.43203	0.254589	9.55276	1.26288e-21	1.5074e-18
Ciclev10018964m	2867.55	2.85985	0.300803	9.50739	1.95505e-21	2.19632e-18
Ciclev10000673m	3333.87	1.79607	0.191818	9.36337	7.72362e-21	8.19476e-18
Ciclev10014840m	3442.16	1.96819	0.217642	9.04322	1.52119e-19	1.52904e-16
Ciclev10008091m	4936.58	1.51602	0.168736	8.98456	2.59773e-19	2.48057e-16
Ciclev10020224m	3814.14	0.978582	0.11045	8.85996	8.00406e-19	7.27912e-16
Ciclev10001901m	1673.8	2.42077	0.27394	8.83687	9.84408e-19	8.19038e-16
Ciclev10026364m	586.203	2.73862	0.309917	8.83664	9.86379e-19	8.19038e-16
Ciclev10024776m	1567.03	-1.3989	0.162248	-8.62203	6.57753e-18	5.23407e-15
Ciclev10002627m	1668.36	1.23634	0.149702	8.25866	1.47315e-16	1.12537e-13
Ciclev10023753m	16274.6	1.1991	0.146796	8.16852	3.12196e-16	2.2932e-13
Ciclev10026831m	854.784	-2.5127	0.311161	-8.07525	6.73375e-16	4.763e-13
Ciclev10031217m	839.635	1.69284	0.211831	7.99149	1.3332e-15	9.09339e-13
Ciclev10008768m	320.668	-2.08193	0.261219	-7.97005	1.58604e-15	1.04449e-12
Ciclev10009213m	137.505	2.11125	0.266887	7.91065	2.56041e-15	1.62996e-12
Ciclev10014858m	14046.7	-0.551114	0.0702944	-7.84007	4.50278e-15	2.774e-12
Ciclev10008765m	13738.1	-1.61816	0.207673	-7.79187	6.6023e-15	3.94034e-12
Ciclev10000418m	1842.32	1.52075	0.195529	7.77766	7.38802e-15	4.27565e-12
Ciclev10012325m	633.71	-0.868529	0.111846	-7.76539	8.13937e-15	4.44131e-12
Ciclev10016510m	618.323	2.60522	0.335407	7.76732	8.01628e-15	4.44131e-12
Ciclev10014605m	1719.84	-0.891023	0.118126	-7.54298	4.59369e-14	2.43695e-11
Ciclev10012022m	273.302	2.7615	0.368775	7.4883	6.97728e-14	3.60141e-11
Ciclev10014704m	474.618	-2.36192	0.317426	-7.44084	1.00048e-13	5.02819e-11
Ciclev10031076m	1380.42	2.08743	0.282763	7.38226	1.5563e-13	7.62109e-11
Ciclev10028959m	552.297	-3.11966	0.426335	-7.3174	2.52823e-13	1.20002e-10
Ciclev10029386m	36933.2	-0.774719	0.10591	-7.31487	2.57624e-13	1.20002e-10
Ciclev10026731m	404.359	1.63281	0.226013	7.22441	5.03265e-13	2.28842e-10
Ciclev10000596m	2065.75	1.35591	0.189043	7.17249	7.36452e-13	3.27087e-10
Ciclev10014611m	3262.27	1.24378	0.173621	7.16375	7.85007e-13	3.40729e-10
Ciclev10028975m	1739.74	1.37945	0.192986	7.14794	8.80891e-13	3.7385e-10
Ciclev10016117m	301.588	-1.43411	0.204668	-7.007	2.43474e-12	1.01084e-09
Ciclev10031768m	744.214	-1.31912	0.188582	-6.99494	2.65368e-12	1.0783e-09
Ciclev10009361m	1148.45	1.01196	0.145033	6.97743	3.00636e-12	1.19616e-09
Ciclev10033907m	34.6077	-2.99023	0.429894	-6.95573	3.50737e-12	1.36701e-09
Ciclev10018995m	4239.3	-1.47304	0.213005	-6.91553	4.66112e-12	1.78036e-09
Ciclev10030737m	2250.89	0.953869	0.138013	6.91142	4.79819e-12	1.79678e-09
Ciclev10012332m	2067.82	0.764172	0.111382	6.86082	6.84648e-12	2.5145e-09
Ciclev10014159m	911.403	-1.62399	0.237995	-6.82364	8.87641e-12	3.13929e-09
Ciclev10021114m	334.819	1.60881	0.235732	6.82474	8.80845e-12	3.13929e-09
Ciclev10000567m	2640.37	-1.09519	0.16112	-6.79735	1.0656e-11	3.70015e-09
Ciclev10031165m	2687.15	2.45465	0.361704	6.78633	1.15022e-11	3.92267e-09
Ciclev10011743m	444.797	1.74643	0.257846	6.77318	1.25986e-11	4.2212e-09
Ciclev10025045m	9574.24	1.60374	0.237238	6.76006	1.37933e-11	4.5418e-09
Ciclev10011534m	2576.14	-1.13569	0.168177	-6.75294	1.44882e-11	4.68975e-09
Ciclev10018027m	107.768	-1.40839	0.210417	-6.69336	2.18099e-11	6.94208e-09
Ciclev10008445m	1618.56	-0.783199	0.117326	-6.6754	2.46565e-11	7.7195e-09
Ciclev10018026m	1871.63	-1.19308	0.179146	-6.65982	2.74168e-11	8.31122e-09
Ciclev10029718m	84.4726	-2.60264	0.390688	-6.66168	2.7071e-11	8.31122e-09
Ciclev10006927m	265.201	-1.49504	0.22618	-6.60994	3.84482e-11	1.12967e-08
Ciclev10033431m	1622.92	-1.63499	0.247344	-6.61021	3.83781e-11	1.12967e-08
Ciclev10009701m	879.767	1.7533	0.265343	6.60767	3.90428e-11	1.12976e-08
Ciclev10004728m	1027.08	1.26122	0.190938	6.60541	3.96411e-11	1.12995e-08
Ciclev10027782m	1483.19	0.594789	0.0904909	6.57292	4.93394e-11	1.38571e-08
Ciclev10026918m	162.688	1.62796	0.248042	6.56325	5.26472e-11	1.45718e-08
Ciclev10011246m	217.476	-1.34724	0.206308	-6.53025	6.56616e-11	1.7662e-08
Ciclev10032372m	331.012	2.01065	0.307884	6.53056	6.55249e-11	1.7662e-08
Ciclev10000591m	3848.77	1.33911	0.205212	6.5255	6.77733e-11	1.77306e-08
Ciclev10019676m	1307.11	-1.46241	0.224093	-6.52589	6.76011e-11	1.77306e-08
Ciclev10006216m	2583.48	1.79061	0.275102	6.50891	7.56973e-11	1.9536e-08
Ciclev10025085m	881.801	1.27765	0.196901	6.48878	8.65353e-11	2.20353e-08
Ciclev10002684m	477.746	1.94658	0.300439	6.47912	9.22606e-11	2.31841e-08
Ciclev10019727m	635.482	1.88757	0.291694	6.47107	9.7311e-11	2.41357e-08
Ciclev10007740m	2199.7	-1.14864	0.178666	-6.429	1.28447e-10	3.14498e-08
Ciclev10001424m	295.158	-1.63598	0.254641	-6.42466	1.32165e-10	3.19504e-08
Ciclev10018956m	1197.6	-0.735327	0.114679	-6.41202	1.43602e-10	3.42814e-08
Ciclev10025170m	7583.97	-1.62721	0.256644	-6.34036	2.29227e-10	5.40467e-08
Ciclev10017987m	1721.86	-1.55628	0.245567	-6.3375	2.33523e-10	5.43881e-08
Ciclev10005215m	1553.9	0.736775	0.116487	6.32494	2.53325e-10	5.82891e-08
Ciclev10023499m	456.555	1.63961	0.259986	6.30653	2.85369e-10	6.48806e-08
Ciclev10019534m	3838.7	-1.39199	0.221141	-6.29457	3.08248e-10	6.9258e-08
Ciclev10017289m	1189.36	-1.53798	0.245325	-6.26915	3.63023e-10	8.06165e-08
Ciclev10033965m	474.886	-1.0893	0.174026	-6.25939	3.86479e-10	8.48389e-08
Ciclev10011523m	93.2052	-1.81725	0.290558	-6.25435	3.99186e-10	8.56591e-08
Ciclev10014667m	1371.36	-1.21802	0.194723	-6.25512	3.97214e-10	8.56591e-08
Ciclev10027599m	144.753	-1.23718	0.198114	-6.24481	4.24303e-10	9.0037e-08
Ciclev10018693m	1625.81	0.831218	0.133309	6.23527	4.5101e-10	9.42488e-08
Ciclev10019134m	509.592	2.26969	0.36407	6.23422	4.54021e-10	9.42488e-08
Ciclev10016958m	1105.45	-2.31762	0.371989	-6.23033	4.65444e-10	9.55813e-08
Ciclev10005222m	326.621	2.29273	0.368904	6.21496	5.13377e-10	1.04303e-07
Ciclev10024790m	2022.26	-0.978295	0.158266	-6.18134	6.3559e-10	1.27774e-07
Ciclev10004215m	12849	0.689926	0.111826	6.16965	6.84409e-10	1.34751e-07
Ciclev10012447m	1162.6	-2.07591	0.336398	-6.17098	6.78698e-10	1.34751e-07
Ciclev10020118m	2339.78	-1.56363	0.25405	-6.15479	7.51753e-10	1.4502e-07
Ciclev10032149m	879.748	1.36783	0.222187	6.15624	7.44946e-10	1.4502e-07
Ciclev10007776m	3532.83	1.44714	0.235218	6.15231	7.63628e-10	1.45838e-07
Ciclev10017460m	888.962	-0.926118	0.150942	-6.13559	8.48435e-10	1.6043e-07
Ciclev10001512m	218.632	-1.70573	0.278324	-6.12858	8.86695e-10	1.66021e-07
Ciclev10003094m	1140.46	-1.12213	0.184677	-6.07614	1.23108e-09	2.28263e-07
Ciclev10031613m	1365.22	-1.28692	0.211883	-6.07375	1.24958e-09	2.29465e-07
Ciclev10011296m	2084.99	-1.3019	0.214938	-6.05708	1.38612e-09	2.51263e-07
Ciclev10014326m	2094.07	-1.13313	0.187106	-6.0561	1.39459e-09	2.51263e-07
Ciclev10006593m	313.149	-1.70561	0.282037	-6.04745	1.47159e-09	2.60593e-07
Ciclev10019528m	875.546	-1.4213	0.235034	-6.04722	1.47366e-09	2.60593e-07
Ciclev10027745m	8616.63	1.62638	0.26911	6.04353	1.50775e-09	2.64174e-07
Ciclev10004136m	13945.2	-0.620569	0.102858	-6.03329	1.60656e-09	2.78927e-07
Ciclev10006159m	5297.84	-1.34655	0.223661	-6.0205	1.73876e-09	2.99162e-07
Ciclev10028639m	6601.55	1.68465	0.279987	6.01688	1.77814e-09	3.03204e-07
Ciclev10007505m	122.419	-1.45725	0.242608	-6.00662	1.89432e-09	3.20157e-07
Ciclev10018999m	86.8947	-1.42708	0.237694	-6.00386	1.9268e-09	3.2279e-07
Ciclev10020819m	258.408	-1.82527	0.304154	-6.00113	1.9595e-09	3.23498e-07
Ciclev10025033m	260.733	-1.38154	0.230231	-6.00068	1.96491e-09	3.23498e-07
Ciclev10020323m	122.326	1.65635	0.276346	5.99378	2.05023e-09	3.32152e-07
Ciclev10033340m	113.703	-1.77495	0.29614	-5.99362	2.05225e-09	3.32152e-07
Ciclev10011697m	1222.16	1.48804	0.248404	5.99041	2.09308e-09	3.35913e-07
Ciclev10010656m	201.678	1.60185	0.267565	5.98678	2.14042e-09	3.40648e-07
Ciclev10021676m	414.377	-1.55656	0.260099	-5.98449	2.17071e-09	3.42613e-07
Ciclev10019245m	1088.73	-1.7219	0.287861	-5.98173	2.2078e-09	3.45612e-07
Ciclev10020130m	683.254	1.98693	0.33284	5.96961	2.37815e-09	3.66274e-07
Ciclev10025257m	1651.01	-1.93019	0.323327	-5.9698	2.37551e-09	3.66274e-07
Ciclev10000116m	1516.02	-1.17407	0.1977	-5.93865	2.87384e-09	4.39076e-07
Ciclev10001904m	600.496	1.96727	0.331906	5.9272	3.08151e-09	4.67069e-07
Ciclev10026987m	132.762	-1.16775	0.198376	-5.88653	3.9438e-09	5.9306e-07
Ciclev10021647m	1084.94	1.73952	0.295592	5.88488	3.98344e-09	5.94341e-07
Ciclev10031113m	1106.03	-0.913529	0.155503	-5.87466	4.23702e-09	6.27276e-07
Ciclev10030878m	940.11	1.60644	0.274223	5.85815	4.68059e-09	6.87615e-07
Ciclev10017183m	78.0605	2.24206	0.384815	5.82632	5.66636e-09	8.1982e-07
Ciclev10022807m	567.38	-2.15847	0.370432	-5.82689	5.64711e-09	8.1982e-07
Ciclev10018890m	111.023	-1.22206	0.21007	-5.81742	5.97637e-09	8.58171e-07
Ciclev10019376m	20549.7	0.98371	0.169306	5.81024	6.23851e-09	8.89127e-07
Ciclev10011041m	112.603	-1.53106	0.264123	-5.79677	6.7604e-09	9.56371e-07
Ciclev10005804m	391.717	2.13074	0.368102	5.78845	7.10375e-09	9.97555e-07
Ciclev10002968m	178.009	-1.14859	0.198562	-5.78455	7.27085e-09	1.01357e-06
Ciclev10011736m	2113.25	0.927197	0.160334	5.78292	7.34138e-09	1.01598e-06
Ciclev10028186m	2457.18	2.09886	0.36462	5.7563	8.59783e-09	1.1813e-06
Ciclev10002602m	383.208	-1.51926	0.264407	-5.74592	9.14235e-09	1.24715e-06
Ciclev10022996m	736.706	1.65462	0.288107	5.74309	9.29641e-09	1.25917e-06
Ciclev10023744m	328.437	-1.77814	0.309687	-5.74174	9.37099e-09	1.26033e-06
Ciclev10024926m	441.281	-1.50231	0.261954	-5.73503	9.7495e-09	1.30207e-06
Ciclev10015727m	46659.6	-2.01819	0.352141	-5.73119	9.97294e-09	1.32266e-06
Ciclev10028573m	2833.21	-1.36982	0.239406	-5.72176	1.05427e-08	1.38859e-06
Ciclev10000877m	1128.7	-0.63091	0.110429	-5.71325	1.10836e-08	1.44982e-06
Ciclev10024768m	1369.78	-1.35856	0.238086	-5.7062	1.15527e-08	1.50091e-06
Ciclev10018352m	121.382	-1.52327	0.26721	-5.70063	1.19363e-08	1.54027e-06
Ciclev10018947m	1494.23	0.773753	0.13603	5.6881	1.28458e-08	1.6465e-06
Ciclev10003116m	404.685	-1.16321	0.204713	-5.68217	1.32996e-08	1.69239e-06
Ciclev10003743m	65.7692	-1.60472	0.282521	-5.68	1.34697e-08	1.69239e-06
Ciclev10008097m	25713	2.22485	0.391664	5.68051	1.34296e-08	1.69239e-06
Ciclev10002629m	545.352	-1.38628	0.244288	-5.67478	1.38864e-08	1.73335e-06
Ciclev10013887m	112.803	-1.57587	0.278601	-5.65636	1.54614e-08	1.90505e-06
Ciclev10015030m	4461.41	0.833622	0.147374	5.65652	1.54471e-08	1.90505e-06
Ciclev10015490m	5934.07	2.04966	0.363031	5.64596	1.64262e-08	2.01094e-06
Ciclev10005563m	1729.02	2.15532	0.381858	5.64429	1.65868e-08	2.01767e-06
Ciclev10015642m	2435.67	0.580348	0.103341	5.61586	1.95592e-08	2.36418e-06
Ciclev10020953m	301.745	-1.26718	0.225858	-5.61054	2.01697e-08	2.42265e-06
Ciclev10004631m	162.323	-1.32832	0.237258	-5.59862	2.16065e-08	2.56848e-06
Ciclev10013867m	2641.58	-1.04165	0.186067	-5.59825	2.16528e-08	2.56848e-06
Ciclev10000638m	321.979	1.61599	0.288888	5.59384	2.22106e-08	2.61838e-06
Ciclev10000788m	597.095	1.19261	0.213291	5.59145	2.2518e-08	2.62224e-06
Ciclev10012859m	1540.61	-1.59116	0.284522	-5.5924	2.23946e-08	2.62224e-06
Ciclev10007037m	377.611	-1.20737	0.216107	-5.58691	2.3114e-08	2.67534e-06
Ciclev10024792m	574.493	-1.52747	0.273664	-5.58154	2.38399e-08	2.74274e-06
Ciclev10026185m	5036.57	0.75523	0.135346	5.57997	2.40554e-08	2.75096e-06
Ciclev10025174m	823.555	1.74898	0.314072	5.56871	2.56628e-08	2.91731e-06
Ciclev10003713m	141.696	-1.47698	0.265365	-5.56584	2.60894e-08	2.93091e-06
Ciclev10027319m	579.089	0.718173	0.129009	5.56685	2.59383e-08	2.93091e-06
Ciclev10014676m	505.168	-0.851766	0.153513	-5.5485	2.88135e-08	3.21801e-06
Ciclev10010770m	496.933	-1.09545	0.198033	-5.53167	3.17188e-08	3.52189e-06
Ciclev10033899m	202.596	-1.4295	0.258637	-5.52703	3.25706e-08	3.59556e-06
Ciclev10008215m	109.868	-1.34149	0.242846	-5.52404	3.31293e-08	3.63623e-06
Ciclev10018358m	183.46	-1.62403	0.294269	-5.51887	3.41193e-08	3.72349e-06
Ciclev10012382m	1377.47	2.22013	0.402817	5.51151	3.55763e-08	3.86043e-06
Ciclev10020331m	100.786	-1.73192	0.315181	-5.49499	3.90735e-08	4.21597e-06
Ciclev10017484m	124.748	-1.20114	0.218922	-5.48658	4.0978e-08	4.39662e-06
Ciclev10000448m	188.565	-1.30218	0.237646	-5.47951	4.26505e-08	4.5505e-06
Ciclev10005525m	6231.75	-0.819547	0.149794	-5.47116	4.47098e-08	4.74371e-06
Ciclev10030633m	1145.78	-1.27413	0.233209	-5.46347	4.66905e-08	4.92649e-06
Ciclev10004292m	193.446	-1.19018	0.21814	-5.45605	4.86856e-08	5.08086e-06
Ciclev10012908m	1996.2	0.653003	0.119671	5.45663	4.85248e-08	5.08086e-06
Ciclev10027687m	1862.53	-0.544297	0.100019	-5.44196	5.26986e-08	5.46977e-06
Ciclev10000821m	2943.12	1.6264	0.299572	5.42906	5.66527e-08	5.84839e-06
Ciclev10025049m	599.762	-1.19777	0.220792	-5.42486	5.79987e-08	5.95515e-06
Ciclev10031077m	607.495	-1.21743	0.224606	-5.4203	5.95005e-08	6.07668e-06
Ciclev10014777m	4055.81	0.949771	0.175317	5.41744	6.04579e-08	6.14162e-06
Ciclev10025041m	99.9562	-1.39609	0.258463	-5.40151	6.60817e-08	6.6774e-06
Ciclev10027580m	141.679	-1.33208	0.247103	-5.39079	7.01485e-08	7.05104e-06
Ciclev10032197m	402.123	-1.51546	0.28119	-5.38945	7.06751e-08	7.06677e-06
Ciclev10015661m	853.675	0.804233	0.149416	5.38249	7.34609e-08	7.30707e-06
Ciclev10016485m	1778.32	-1.33067	0.247521	-5.37599	7.61651e-08	7.5368e-06
Ciclev10028946m	925.844	0.966245	0.179847	5.3726	7.76103e-08	7.64021e-06
Ciclev10008659m	147.461	1.95448	0.363949	5.37022	7.8641e-08	7.67342e-06
Ciclev10012107m	2378.08	0.929701	0.17313	5.36997	7.87512e-08	7.67342e-06
Ciclev10024603m	231.13	-1.39043	0.25911	-5.36618	8.04236e-08	7.79593e-06
Ciclev10026847m	659.41	1.87377	0.34924	5.36528	8.08249e-08	7.79593e-06
Ciclev10007936m	1488.89	0.93929	0.175151	5.36274	8.1969e-08	7.86655e-06
Ciclev10029765m	2557.57	-0.905626	0.169102	-5.35551	8.53152e-08	8.14675e-06
Ciclev10014902m	935.971	1.56506	0.292902	5.34329	9.12737e-08	8.67236e-06
Ciclev10016158m	391.689	-1.3589	0.254541	-5.33863	9.3652e-08	8.85429e-06
Ciclev10002449m	558.607	-0.873441	0.163737	-5.33442	9.58484e-08	9.01731e-06
Ciclev10002649m	157.18	-1.28254	0.240529	-5.33215	9.70589e-08	9.0723e-06
Ciclev10030815m	745.262	-1.14849	0.215414	-5.33154	9.7383e-08	9.0723e-06
Ciclev10007611m	518.776	-0.702374	0.132521	-5.3001	1.1574e-07	1.07301e-05
Ciclev10017669m	180.918	-1.09646	0.20695	-5.29818	1.16964e-07	1.07912e-05
Ciclev10006073m	270.872	-1.76578	0.333611	-5.29294	1.20368e-07	1.10519e-05
Ciclev10004567m	176.278	-1.13365	0.214406	-5.2874	1.24069e-07	1.13372e-05
Ciclev10030528m	1461.99	-0.601261	0.113757	-5.28547	1.25383e-07	1.14027e-05
Ciclev10016210m	1279.81	1.53897	0.291356	5.28208	1.27728e-07	1.15609e-05
Ciclev10014570m	5012.47	-1.03106	0.195367	-5.27757	1.30911e-07	1.17931e-05
Ciclev10007631m	1338.84	-0.903622	0.171288	-5.27546	1.32424e-07	1.18734e-05
Ciclev10011587m	2435.99	1.30837	0.248221	5.27099	1.35693e-07	1.20984e-05
Ciclev10025015m	190.463	-1.45473	0.276024	-5.2703	1.36201e-07	1.20984e-05
Ciclev10010039m	311.493	-1.21465	0.230903	-5.26044	1.43709e-07	1.26477e-05
Ciclev10011437m	202.038	-1.65316	0.314242	-5.2608	1.43433e-07	1.26477e-05
Ciclev10002020m	233.476	1.45694	0.277024	5.25923	1.44656e-07	1.26727e-05
Ciclev10004843m	1595.09	-1.1257	0.214956	-5.23691	1.63285e-07	1.42394e-05
Ciclev10007675m	208.535	-1.16898	0.223386	-5.233	1.66785e-07	1.44556e-05
Ciclev10011195m	100.496	-1.64894	0.315188	-5.23161	1.68036e-07	1.44556e-05
Ciclev10020014m	536.251	-1.0262	0.196127	-5.23234	1.67377e-07	1.44556e-05
Ciclev10019949m	891.686	1.1978	0.22915	5.22712	1.7217e-07	1.47449e-05
Ciclev10010966m	1613.27	-1.06618	0.204131	-5.22305	1.75999e-07	1.50055e-05
Ciclev10011209m	81.4052	-1.32229	0.25325	-5.22128	1.77693e-07	1.50826e-05
Ciclev10015488m	6580	-1.98743	0.380867	-5.21817	1.80699e-07	1.51359e-05
Ciclev10019063m	152.274	-1.15863	0.221974	-5.21969	1.79224e-07	1.51359e-05
Ciclev10029468m	204.658	-1.51001	0.289364	-5.21838	1.80498e-07	1.51359e-05
Ciclev10026225m	1166.18	-0.758703	0.145454	-5.21609	1.82737e-07	1.52398e-05
Ciclev10031999m	1520.88	-1.61085	0.309464	-5.20531	1.93678e-07	1.6082e-05
Ciclev10024954m	146.129	-1.11891	0.215191	-5.19965	1.99669e-07	1.65077e-05
Ciclev10015766m	2166.82	-1.17938	0.227374	-5.18697	2.13738e-07	1.75947e-05
Ciclev10001232m	1706.97	0.698808	0.135002	5.17626	2.26378e-07	1.85552e-05
Ciclev10023383m	757.274	-0.69926	0.135128	-5.17481	2.28138e-07	1.86195e-05
Ciclev10014627m	121.419	-1.50318	0.290606	-5.17259	2.30872e-07	1.87626e-05
Ciclev10009882m	726.608	-0.819467	0.158647	-5.16534	2.40004e-07	1.9422e-05
Ciclev10016664m	156.927	1.85151	0.359169	5.15498	2.53662e-07	2.04407e-05
Ciclev10028052m	905.132	1.60448	0.311298	5.15414	2.54791e-07	2.04454e-05
Ciclev10017898m	110.476	-1.47881	0.287057	-5.15163	2.58229e-07	2.06346e-05
Ciclev10007523m	74.5887	-1.44778	0.281439	-5.14421	2.68646e-07	2.13775e-05
Ciclev10001600m	1394.71	-1.30246	0.253706	-5.13372	2.84073e-07	2.25113e-05
Ciclev10019817m	427.74	-1.35564	0.264575	-5.12383	2.99396e-07	2.36275e-05
Ciclev10006811m	86.8941	-1.53636	0.299931	-5.12237	3.01721e-07	2.3713e-05
Ciclev10004597m	2918.17	-0.990786	0.193456	-5.1215	3.03108e-07	2.37244e-05
Ciclev10031875m	292.37	1.50573	0.294531	5.11231	3.18241e-07	2.48072e-05
Ciclev10019764m	491.068	-1.69345	0.331609	-5.10675	3.27752e-07	2.54447e-05
Ciclev10007177m	2703.95	-1.34691	0.263972	-5.10245	3.35277e-07	2.59235e-05
Ciclev10000120m	2429.45	-1.28792	0.252918	-5.09225	3.53846e-07	2.7249e-05
Ciclev10033506m	79.4419	-1.23103	0.241859	-5.08988	3.58287e-07	2.74802e-05
Ciclev10017238m	436.944	-1.141	0.224285	-5.08726	3.63279e-07	2.7641e-05
Ciclev10031987m	501.859	-1.61783	0.318002	-5.08749	3.62828e-07	2.7641e-05
Ciclev10006265m	357.94	-2.18041	0.42868	-5.08633	3.65054e-07	2.76497e-05
Ciclev10008319m	360.927	-0.669752	0.131693	-5.08569	3.66288e-07	2.76497e-05
Ciclev10019152m	1972.53	-0.847717	0.167033	-5.07515	3.87185e-07	2.91121e-05
Ciclev10011267m	50.3092	-1.56292	0.308369	-5.06833	4.01319e-07	3.00112e-05
Ciclev10029310m	83.7141	-1.56055	0.307929	-5.06787	4.02287e-07	3.00112e-05
Ciclev10013045m	742.48	-0.916873	0.180988	-5.06592	4.06439e-07	3.0203e-05
Ciclev10011357m	1317.51	-0.742968	0.146795	-5.06127	4.16481e-07	3.08293e-05
Ciclev10004446m	11882.9	1.2007	0.237313	5.05954	4.20263e-07	3.09891e-05
Ciclev10028879m	382.462	1.46334	0.289542	5.05398	4.32704e-07	3.17837e-05
Ciclev10000235m	53593.7	1.98173	0.392303	5.05153	4.38284e-07	3.20703e-05
Ciclev10002687m	12986.1	1.16471	0.230675	5.04913	4.43821e-07	3.22808e-05
Ciclev10019626m	1159.42	-0.745283	0.147615	-5.04882	4.44542e-07	3.22808e-05
Ciclev10024388m	104.805	-1.55191	0.307472	-5.04733	4.48034e-07	3.24112e-05
Ciclev10032173m	2006.96	-1.12128	0.222842	-5.0317	4.86159e-07	3.50365e-05
Ciclev10028528m	242.445	-1.45278	0.288824	-5.02997	4.90559e-07	3.52207e-05
Ciclev10017437m	951.512	-1.42823	0.284162	-5.02609	5.0059e-07	3.57372e-05
Ciclev10030875m	12690.8	-0.995617	0.198104	-5.02574	5.01496e-07	3.57372e-05
Ciclev10025951m	871.868	-0.834498	0.166239	-5.01986	5.17082e-07	3.67109e-05
Ciclev10031173m	1382.88	0.656499	0.130877	5.01614	5.27212e-07	3.72915e-05
Ciclev10007175m	125.641	-1.33366	0.265985	-5.01404	5.32994e-07	3.75613e-05
Ciclev10015245m	1512.48	-1.12933	0.22548	-5.00858	5.48327e-07	3.84998e-05
Ciclev10009511m	97.4442	1.68342	0.336604	5.00119	5.69789e-07	3.98602e-05
Ciclev10030697m	158.744	-1.04365	0.208938	-4.99501	5.88318e-07	4.10062e-05
Ciclev10032221m	3855.62	-1.21415	0.243243	-4.99151	5.99104e-07	4.16061e-05
Ciclev10002746m	7951.95	-0.563963	0.113044	-4.98886	6.07359e-07	4.16195e-05
Ciclev10014661m	421.275	-1.12791	0.226071	-4.98919	6.06336e-07	4.16195e-05
Ciclev10026473m	229.958	-1.08842	0.218179	-4.98865	6.08013e-07	4.16195e-05
Ciclev10030882m	350.211	-0.816182	0.163582	-4.98943	6.05583e-07	4.16195e-05
Ciclev10008231m	121.48	-1.51	0.30276	-4.98747	6.1176e-07	4.17264e-05
Ciclev10016491m	1293.01	1.07072	0.215058	4.97876	6.39944e-07	4.33392e-05
Ciclev10028057m	3075.05	1.1225	0.225434	4.97929	6.38184e-07	4.33392e-05
Ciclev10026408m	292.036	-1.25782	0.252847	-4.97462	6.53764e-07	4.41187e-05
Ciclev10007750m	3290.34	1.04468	0.210373	4.96586	6.83975e-07	4.59949e-05
Ciclev10031381m	13744	1.44022	0.290277	4.96153	6.99388e-07	4.68664e-05
Ciclev10005759m	3797.95	0.764576	0.154294	4.95532	7.22124e-07	4.82207e-05
Ciclev10017091m	142.268	-1.56095	0.315481	-4.94786	7.5035e-07	4.9931e-05
Ciclev10014482m	204.984	-1.20743	0.244227	-4.94389	7.65803e-07	5.07823e-05
Ciclev10029934m	178.975	-1.52415	0.308344	-4.943	7.69279e-07	5.08363e-05
Ciclev10031387m	1647.55	-0.634008	0.128283	-4.94226	7.72228e-07	5.08552e-05
Ciclev10011741m	2234.74	0.867938	0.175651	4.94125	7.76232e-07	5.09432e-05
Ciclev10020503m	9347	1.10058	0.22288	4.93802	7.89206e-07	5.15061e-05
Ciclev10021039m	350.125	-1.29725	0.26272	-4.93777	7.90203e-07	5.15061e-05
Ciclev10010344m	99.0379	-1.59092	0.322398	-4.93464	8.03003e-07	5.21624e-05
Ciclev10012796m	586.256	-0.8793	0.178381	-4.92933	8.2513e-07	5.33299e-05
Ciclev10019278m	274.49	-1.36444	0.276819	-4.92899	8.2656e-07	5.33299e-05
Ciclev10007630m	278.728	-1.68184	0.341438	-4.92575	8.40353e-07	5.40373e-05
Ciclev10007395m	1432.87	-1.10466	0.224307	-4.92476	8.44634e-07	5.41303e-05
Ciclev10015749m	1001.44	-0.924913	0.187983	-4.92019	8.64594e-07	5.50061e-05
Ciclev10017589m	213.826	-1.04534	0.212469	-4.91997	8.65565e-07	5.50061e-05
Ciclev10028964m	513.092	-1.93065	0.392488	-4.91901	8.69821e-07	5.50061e-05
Ciclev10029344m	605.149	-0.972791	0.19774	-4.91954	8.67485e-07	5.50061e-05
Ciclev10001615m	1430.67	0.902502	0.183541	4.91718	8.7799e-07	5.53394e-05
Ciclev10015328m	162.442	-1.08274	0.220474	-4.91098	9.06227e-07	5.69313e-05
Ciclev10001412m	2787.05	0.798203	0.162602	4.90893	9.15754e-07	5.73412e-05
Ciclev10012213m	290.476	-1.3472	0.274526	-4.90735	9.2315e-07	5.74277e-05
Ciclev10018334m	124.228	-1.33363	0.271733	-4.90787	9.20704e-07	5.74277e-05
Ciclev10002793m	18140.8	1.35361	0.275956	4.90515	9.33582e-07	5.78882e-05
Ciclev10031635m	260.222	1.65974	0.338588	4.90193	9.4898e-07	5.86525e-05
Ciclev10004507m	2755.82	0.9259	0.18907	4.89711	9.72544e-07	5.97223e-05
Ciclev10013834m	1686.6	1.09101	0.222778	4.8973	9.71621e-07	5.97223e-05
Ciclev10010889m	993.896	-0.904919	0.184929	-4.89333	9.91421e-07	6.05109e-05
Ciclev10021771m	4449.61	-1.16562	0.238213	-4.8932	9.92099e-07	6.05109e-05
Ciclev10025131m	696.539	-1.26699	0.258991	-4.89202	9.9806e-07	6.05109e-05
Ciclev10029104m	241.869	-1.32926	0.271714	-4.89214	9.97433e-07	6.05109e-05
Ciclev10020789m	1355.83	0.703554	0.143836	4.89137	1.00136e-06	6.05188e-05
Ciclev10027768m	1481.36	-0.831437	0.170006	-4.89063	1.00514e-06	6.05555e-05
Ciclev10033888m	72.6879	-1.66188	0.339973	-4.88829	1.01717e-06	6.10876e-05
Ciclev10030646m	1995.92	-0.736737	0.150817	-4.88497	1.03446e-06	6.19313e-05
Ciclev10024743m	909.519	-0.64413	0.131982	-4.88045	1.05844e-06	6.3169e-05
Ciclev10027867m	625.752	-0.701687	0.143896	-4.87636	1.08059e-06	6.42903e-05
Ciclev10015469m	4419.04	1.49224	0.306201	4.8734	1.09692e-06	6.50588e-05
Ciclev10028134m	189.663	-1.1355	0.233161	-4.87002	1.11586e-06	6.59772e-05
Ciclev10030784m	109.009	-1.25253	0.257268	-4.86858	1.12401e-06	6.62542e-05
Ciclev10010984m	1754.16	-1.09658	0.225364	-4.86582	1.13984e-06	6.69808e-05
Ciclev10017105m	727.542	-1.39075	0.285996	-4.86283	1.15719e-06	6.77912e-05
Ciclev10007345m	2562.41	-0.952232	0.19597	-4.85908	1.17934e-06	6.88776e-05
Ciclev10000322m	126.547	-1.47834	0.304439	-4.85597	1.198e-06	6.9754e-05
Ciclev10030936m	138.418	-0.911837	0.188008	-4.84998	1.23472e-06	7.16739e-05
Ciclev10008413m	704.374	-1.31052	0.270443	-4.84583	1.26081e-06	7.29665e-05
Ciclev10028759m	592.891	-0.867019	0.179156	-4.83945	1.30197e-06	7.51208e-05
Ciclev10015231m	332.641	1.72619	0.356911	4.83647	1.32164e-06	7.6026e-05
Ciclev10027956m	3178.04	0.923455	0.190977	4.83543	1.32857e-06	7.61952e-05
Ciclev10027090m	2108.92	-0.516839	0.106909	-4.8344	1.33549e-06	7.63626e-05
Ciclev10009489m	3983.04	-0.882525	0.182676	-4.83108	1.35792e-06	7.74135e-05
Ciclev10016011m	467.906	-1.31658	0.272595	-4.82979	1.36679e-06	7.76875e-05
Ciclev10013078m	1332.45	0.888324	0.184049	4.82657	1.38904e-06	7.87176e-05
Ciclev10002513m	2242.72	-0.653863	0.135691	-4.81877	1.44449e-06	8.16182e-05
Ciclev10031062m	1400.42	-1.32303	0.275279	-4.80614	1.5387e-06	8.66846e-05
Ciclev10011018m	2779.28	-0.475813	0.0990752	-4.80254	1.56662e-06	8.7604e-05
Ciclev10019492m	167.809	-1.23931	0.258067	-4.80227	1.56878e-06	8.7604e-05
Ciclev10029278m	467.965	-1.88681	0.392874	-4.80258	1.56635e-06	8.7604e-05
Ciclev10000502m	994.315	-1.58329	0.330281	-4.79376	1.63681e-06	9.11365e-05
Ciclev10011889m	716.068	1.19983	0.250377	4.7921	1.65041e-06	9.16265e-05
Ciclev10008260m	3948.44	-0.475218	0.0993667	-4.78247	1.73152e-06	9.58512e-05
Ciclev10025352m	83.1443	-1.42315	0.297805	-4.77881	1.76335e-06	9.73307e-05
Ciclev10025108m	357.876	-0.699439	0.14646	-4.77565	1.79131e-06	9.85891e-05
Ciclev10033256m	146.647	-1.2962	0.271526	-4.77378	1.80796e-06	9.92199e-05
Ciclev10032918m	215.391	-1.24685	0.261282	-4.77203	1.82376e-06	9.97999e-05
Ciclev10004455m	110.248	-1.38367	0.290066	-4.77018	1.84058e-06	0.000100433
Ciclev10004565m	864.559	-1.26971	0.266534	-4.7638	1.89982e-06	0.00010337
Ciclev10014563m	609.822	-1.33075	0.279451	-4.76201	1.91674e-06	0.000103994
Ciclev10003524m	1126.45	-2.13377	0.448586	-4.75665	1.96833e-06	0.000106491
Ciclev10024595m	110.687	-1.21135	0.254844	-4.75329	2.00128e-06	0.000107968
Ciclev10025313m	104.854	-1.58088	0.332695	-4.75175	2.01663e-06	0.000108489
Ciclev10008657m	1369.22	-0.953603	0.200781	-4.74947	2.03953e-06	0.000109288
Ciclev10027844m	1522.09	-0.853828	0.179786	-4.74913	2.04292e-06	0.000109288
Ciclev10020737m	1281.53	1.78203	0.375381	4.74724	2.06206e-06	0.000109895
Ciclev10024866m	499.504	-1.13755	0.239641	-4.74688	2.06579e-06	0.000109895
Ciclev10012060m	1529.07	-1.15703	0.243777	-4.74625	2.07222e-06	0.000109931
Ciclev10012934m	1999.32	0.48562	0.102415	4.7417	2.11935e-06	0.00011212
Ciclev10003382m	1328.25	-0.661194	0.139551	-4.738	2.15842e-06	0.000113772
Ciclev10017936m	429.509	-1.01661	0.214583	-4.73761	2.1625e-06	0.000113772
Ciclev10000330m	2845.1	-0.758957	0.16064	-4.72459	2.30578e-06	0.000120978
Ciclev10007733m	1804.18	1.41397	0.299408	4.72257	2.32886e-06	0.000121854
Ciclev10024597m	107.532	-1.19989	0.254268	-4.71901	2.36998e-06	0.000123666
Ciclev10012318m	193.759	1.27121	0.269452	4.71776	2.38459e-06	0.00012409
Ciclev10016869m	236.034	-1.04327	0.221279	-4.71474	2.42021e-06	0.000125601
Ciclev10004793m	6128.56	0.406189	0.0862294	4.71056	2.47034e-06	0.000127855
Ciclev10013459m	100.903	-1.4033	0.297965	-4.70961	2.48185e-06	0.000128104
Ciclev10004585m	1259.42	-0.756444	0.161229	-4.69174	2.70893e-06	0.000139073
Ciclev10026510m	647.384	1.15809	0.246824	4.69195	2.70618e-06	0.000139073
Ciclev10009812m	34.7892	-1.90309	0.405829	-4.68937	2.74042e-06	0.000140312
Ciclev10018326m	961.833	-1.27194	0.27133	-4.68778	2.76188e-06	0.000141033
Ciclev10007236m	1724.13	-1.11598	0.23823	-4.68448	2.80675e-06	0.000142942
Ciclev10031611m	2481.79	0.623591	0.133143	4.68362	2.81846e-06	0.000143157
Ciclev10024861m	1404.14	-0.893551	0.190876	-4.68132	2.85038e-06	0.000144394
Ciclev10012148m	408.889	-0.930015	0.198836	-4.6773	2.90676e-06	0.000146473
Ciclev10032474m	5549.92	-0.76949	0.16451	-4.67747	2.90437e-06	0.000146473
Ciclev10011507m	127.281	-1.34103	0.286854	-4.67495	2.94032e-06	0.000147774
Ciclev10002352m	699.737	-0.816679	0.174762	-4.67309	2.96698e-06	0.000148723
Ciclev10004132m	1997.28	-1.0755	0.230203	-4.67196	2.98346e-06	0.000149157
Ciclev10028524m	117.11	-0.987253	0.211344	-4.6713	2.99298e-06	0.000149243
Ciclev10019860m	3621.54	-1.05466	0.226018	-4.66624	3.06769e-06	0.000152569
Ciclev10020494m	2170.76	1.13833	0.244323	4.65911	3.17585e-06	0.000157538
Ciclev10032029m	692.497	-1.31503	0.282722	-4.65133	3.29799e-06	0.000163173
Ciclev10018489m	1259.99	-0.586856	0.126279	-4.64731	3.36288e-06	0.000165954
Ciclev10011457m	485.668	-1.21326	0.261129	-4.64622	3.38072e-06	0.000166405
Ciclev10030577m	787.381	-0.696181	0.149894	-4.64448	3.40937e-06	0.000167383
Ciclev10024128m	2215.02	-0.643886	0.138905	-4.63545	3.56167e-06	0.000174412
Ciclev10005536m	189.727	-0.965193	0.208338	-4.63283	3.60696e-06	0.000176178
Ciclev10032237m	601.829	-0.914718	0.197466	-4.63228	3.61655e-06	0.000176196
Ciclev10011189m	85.9506	-1.38468	0.298963	-4.63163	3.62801e-06	0.000176305
Ciclev10018669m	2593.64	0.436256	0.0944252	4.62012	3.83521e-06	0.0001859
Ciclev10013235m	2735.59	-0.727318	0.157506	-4.61771	3.87991e-06	0.000187591
Ciclev10028468m	574.218	0.889381	0.192976	4.60877	4.0506e-06	0.000195349
Ciclev10010592m	84.7916	-1.18877	0.25823	-4.60355	4.15358e-06	0.000199811
Ciclev10014949m	690.861	-1.03137	0.224113	-4.60202	4.1841e-06	0.000200774
Ciclev10017054m	1849.07	0.887753	0.193136	4.59652	4.29603e-06	0.000205628
Ciclev10000630m	164.822	-1.2871	0.280117	-4.59486	4.3304e-06	0.000206755
Ciclev10027803m	1576.63	-0.637081	0.138683	-4.59378	4.35294e-06	0.000207313
Ciclev10011184m	3855.28	1.38049	0.300554	4.59317	4.36569e-06	0.000207403
Ciclev10019850m	7545.79	-1.0188	0.221914	-4.59097	4.41196e-06	0.000208564
Ciclev10024815m	1225.03	-0.952396	0.207433	-4.59135	4.4038e-06	0.000208564
Ciclev10011150m	165.432	-1.11873	0.243733	-4.58996	4.43333e-06	0.000209056
Ciclev10009863m	1032.22	-1.29608	0.282549	-4.5871	4.49438e-06	0.000211413
Ciclev10025497m	429.938	-1.48491	0.324083	-4.58188	4.60813e-06	0.000216231
Ciclev10011605m	1115.18	-0.687418	0.150085	-4.58018	4.64569e-06	0.000217459
Ciclev10019516m	944.835	-0.934603	0.204096	-4.57923	4.6669e-06	0.000217918
Ciclev10016549m	664.402	-0.933545	0.203921	-4.57798	4.69493e-06	0.000218692
Ciclev10016190m	550.786	-1.85485	0.405324	-4.57622	4.73463e-06	0.000220005
Ciclev10014272m	53.7459	-1.39648	0.30534	-4.57352	4.79589e-06	0.000222311
Ciclev10000495m	232.026	-0.910884	0.199257	-4.57139	4.84494e-06	0.00022404
Ciclev10023003m	686.81	-0.983137	0.215106	-4.57048	4.86601e-06	0.000224471
Ciclev10001000m	1527.36	1.07632	0.235747	4.56557	4.98136e-06	0.000229239
Ciclev10025443m	1976.46	0.427232	0.0935939	4.56474	5.00113e-06	0.000229595
Ciclev10022773m	253.794	-0.876197	0.192	-4.56353	5.03007e-06	0.00023037
Ciclev10015002m	651.897	-1.0256	0.224835	-4.56156	5.0774e-06	0.000231981
Ciclev10014589m	6045.24	0.661828	0.145387	4.55219	5.30916e-06	0.000241991
Ciclev10007196m	1516.97	-0.985579	0.216636	-4.54947	5.37819e-06	0.000243072
Ciclev10011151m	168.926	-1.47393	0.324029	-4.54875	5.39651e-06	0.000243072
Ciclev10029956m	83.5523	-1.07586	0.236432	-4.55041	5.35412e-06	0.000243072
Ciclev10030616m	6544.92	1.03895	0.228372	4.54939	5.38028e-06	0.000243072
Ciclev10033972m	389.767	-1.13571	0.249652	-4.54916	5.38608e-06	0.000243072
Ciclev10001075m	811.308	-0.927576	0.203983	-4.54732	5.4333e-06	0.000244153
Ciclev10032528m	1358.54	-1.12487	0.247746	-4.54043	5.61395e-06	0.000251679
Ciclev10000445m	102.688	-1.41183	0.311133	-4.53771	5.68697e-06	0.000253584
Ciclev10026939m	93.4607	-1.1096	0.244548	-4.53736	5.69627e-06	0.000253584
Ciclev10030410m	99.2458	-1.41982	0.312899	-4.53763	5.68907e-06	0.000253584
Ciclev10007857m	760.644	-1.38283	0.304889	-4.5355	5.74664e-06	0.000255231
Ciclev10030817m	234.408	-1.22409	0.270108	-4.53185	5.84682e-06	0.000259078
Ciclev10017884m	39.3527	-1.71077	0.37761	-4.53052	5.88396e-06	0.00025952
Ciclev10022630m	143.635	-1.2707	0.280453	-4.53088	5.87381e-06	0.00025952
Ciclev10030223m	159.938	-0.858276	0.189494	-4.52931	5.91773e-06	0.000260024
Ciclev10031947m	3469.79	0.559926	0.123628	4.52913	5.92264e-06	0.000260024
Ciclev10022114m	1015.63	-1.02229	0.225879	-4.52582	6.01623e-06	0.000263527
Ciclev10019823m	118.903	-1.2218	0.270007	-4.52507	6.03768e-06	0.000263862
Ciclev10026221m	695.523	-0.73462	0.162439	-4.52245	6.11271e-06	0.000266531
Ciclev10006438m	153.386	-1.33529	0.295537	-4.51818	6.23732e-06	0.000271345
Ciclev10016267m	645.157	-1.00448	0.222522	-4.51407	6.35963e-06	0.000276037
Ciclev10018053m	107.135	-1.83058	0.405784	-4.51122	6.44553e-06	0.000279131
Ciclev10001618m	2077.39	1.33681	0.296521	4.50833	6.53392e-06	0.000282318
Ciclev10015184m	1308.36	-0.865482	0.19201	-4.50748	6.56036e-06	0.000282821
Ciclev10020267m	1038.3	0.837912	0.185919	4.50686	6.57946e-06	0.000283006
Ciclev10001861m	658.067	-1.22045	0.270971	-4.50397	6.66942e-06	0.00028623
Ciclev10017395m	1959.7	1.13665	0.25265	4.4989	6.83049e-06	0.000292043
Ciclev10018833m	1549.75	-0.780967	0.173596	-4.49875	6.83544e-06	0.000292043
Ciclev10022535m	1205.57	-1.31318	0.292093	-4.49575	6.93243e-06	0.000295526
Ciclev10005561m	1305.39	1.72813	0.384449	4.49507	6.95461e-06	0.000295811
Ciclev10005521m	1193.63	-0.945184	0.210724	-4.4854	7.27763e-06	0.000308396
Ciclev10013654m	1175.29	-0.846834	0.188804	-4.48525	7.28278e-06	0.000308396
Ciclev10008681m	969.412	0.668839	0.149155	4.48417	7.31967e-06	0.000309272
Ciclev10030191m	62.4861	-1.32749	0.296342	-4.47957	7.47922e-06	0.000315316
Ciclev10025194m	1402.04	-0.803049	0.179371	-4.47702	7.56937e-06	0.000318414
Ciclev10024111m	80.9323	1.26796	0.283446	4.47338	7.69939e-06	0.000323171
Ciclev10002120m	295.29	-1.0533	0.236073	-4.46177	8.12869e-06	0.000340442
Ciclev10005785m	90.9554	-1.11762	0.250566	-4.4604	8.18068e-06	0.00034187
Ciclev10033125m	689.131	-1.64995	0.369988	-4.45949	8.21562e-06	0.000342581
Ciclev10007405m	1571.83	-0.702818	0.157882	-4.45155	8.52544e-06	0.000354725
Ciclev10019526m	4679.22	-0.768739	0.172886	-4.44651	8.72775e-06	0.000362353
Ciclev10014737m	1990.1	1.13744	0.256061	4.44205	8.91064e-06	0.000369144
Ciclev10008570m	1147.2	-0.921857	0.207787	-4.43655	9.14116e-06	0.000377874
Ciclev10022504m	259.271	-0.938771	0.211831	-4.43169	9.34966e-06	0.000385658
Ciclev10008262m	704.407	-0.994327	0.224495	-4.42917	9.45953e-06	0.00038935
Ciclev10024947m	12509.1	0.799445	0.180522	4.42852	9.48841e-06	0.000389698
Ciclev10017075m	457.959	-0.886538	0.200215	-4.42794	9.51374e-06	0.0003899
Ciclev10027703m	3562.4	-0.730895	0.165119	-4.42647	9.57881e-06	0.000391726
Ciclev10025141m	843.943	-1.19621	0.27048	-4.42256	9.75399e-06	0.000397766
Ciclev10028495m	309.631	-1.19624	0.270504	-4.42224	9.76816e-06	0.000397766
Ciclev10030498m	1091.16	-0.598614	0.135415	-4.42061	9.84238e-06	0.000399936
Ciclev10007342m	3370.99	-0.465154	0.105334	-4.41599	1.0055e-05	0.000407707
Ciclev10011691m	14248.3	1.15168	0.261076	4.41129	1.02757e-05	0.000414894
Ciclev10019294m	843.107	-0.986559	0.223626	-4.41164	1.0259e-05	0.000414894
Ciclev10007067m	584.932	0.647921	0.14729	4.39894	1.08779e-05	0.000438284
Ciclev10019957m	1308.24	-0.54084	0.123056	-4.39509	1.10729e-05	0.000445199
Ciclev10031898m	564.242	-1.19509	0.272014	-4.39348	1.11552e-05	0.000447569
Ciclev10008412m	273.981	-0.849709	0.193655	-4.38774	1.14536e-05	0.000458578
Ciclev10007935m	606.614	-0.995162	0.227003	-4.38392	1.16562e-05	0.000464738
Ciclev10013866m	6378.14	1.11512	0.254355	4.38409	1.1647e-05	0.000464738
Ciclev10016289m	445.994	1.30647	0.29817	4.38164	1.17789e-05	0.000468652
Ciclev10026695m	916.242	-1.75131	0.400276	-4.37525	1.21296e-05	0.000481603
Ciclev10010438m	91.7743	-1.01713	0.232567	-4.37348	1.22282e-05	0.000484512
Ciclev10004197m	1181.33	-0.635189	0.145256	-4.37289	1.22615e-05	0.000484825
Ciclev10022889m	133.426	-1.02398	0.234247	-4.37138	1.23463e-05	0.000487168
Ciclev10000488m	158.278	-1.13583	0.259894	-4.37035	1.24047e-05	0.000488463
Ciclev10028594m	56552.6	1.31797	0.301699	4.36849	1.25109e-05	0.000491631
Ciclev10021471m	1958.75	1.11936	0.256297	4.36743	1.25719e-05	0.000493016
Ciclev10026671m	2686.83	0.411177	0.0941652	4.36655	1.26224e-05	0.000493983
Ciclev10024924m	1357.32	0.583049	0.133605	4.36398	1.27716e-05	0.000498797
Ciclev10015816m	408.162	-1.16765	0.267772	-4.3606	1.29705e-05	0.000505532
Ciclev10033443m	102.092	-1.58267	0.364024	-4.34769	1.37577e-05	0.00053512
Ciclev10004726m	154.316	-1.43213	0.329448	-4.34707	1.37967e-05	0.000535546
Ciclev10028234m	3116.58	-0.995698	0.229611	-4.33646	1.44797e-05	0.000560921
Ciclev10000273m	1755.94	0.934569	0.215556	4.33561	1.45354e-05	0.000561938
Ciclev10009269m	146.738	-0.887093	0.204649	-4.33471	1.45952e-05	0.000563111
Ciclev10022060m	610.182	-0.695697	0.160586	-4.33225	1.47596e-05	0.000568303
Ciclev10010717m	155.439	-1.2174	0.281081	-4.33112	1.48356e-05	0.00057008
Ciclev10004757m	1236.57	1.3096	0.302523	4.32893	1.49833e-05	0.000574599
Ciclev10004323m	327.076	-0.816007	0.188657	-4.32534	1.52299e-05	0.000581723
Ciclev10026899m	84.8568	-1.11345	0.2574	-4.32575	1.52016e-05	0.000581723
Ciclev10032870m	863.853	-0.902827	0.208771	-4.32449	1.52882e-05	0.000582783
Ciclev10028146m	74.0291	-1.25416	0.290102	-4.32318	1.53798e-05	0.000585105
Ciclev10001167m	428.813	-1.05542	0.244243	-4.32121	1.55178e-05	0.000586613
Ciclev10013933m	425.463	-1.01339	0.234535	-4.32086	1.55423e-05	0.000586613
Ciclev10016376m	404.726	0.683916	0.158265	4.32135	1.5508e-05	0.000586613
Ciclev10028382m	3326.89	-0.970196	0.224505	-4.32148	1.54987e-05	0.000586613
Ciclev10008595m	643.792	-1.10126	0.255268	-4.31412	1.6024e-05	0.000600053
Ciclev10010823m	226.215	-1.41915	0.328865	-4.31529	1.59395e-05	0.000600053
Ciclev10013093m	225.469	-1.17284	0.271847	-4.31435	1.60077e-05	0.000600053
Ciclev10022181m	282.033	-1.01439	0.235101	-4.31468	1.59837e-05	0.000600053
Ciclev10014744m	3556.33	0.822292	0.190653	4.31303	1.61033e-05	0.000601841
Ciclev10013048m	118.519	1.25295	0.290699	4.31012	1.63163e-05	0.000608611
Ciclev10001912m	168.695	-0.860373	0.199672	-4.30892	1.64051e-05	0.000610732
Ciclev10004660m	2909.12	1.05094	0.24395	4.30803	1.64713e-05	0.000612001
Ciclev10024503m	127.009	-0.829889	0.192691	-4.30684	1.65601e-05	0.000614108
Ciclev10005278m	884.731	-0.829258	0.192838	-4.30028	1.70585e-05	0.000631364
Ciclev10002001m	4321.38	1.35031	0.314118	4.29874	1.71775e-05	0.000634536
Ciclev10005581m	794.83	-0.770101	0.179208	-4.29724	1.72938e-05	0.000636383
Ciclev10006837m	3085.85	1.51348	0.352199	4.29724	1.72941e-05	0.000636383
Ciclev10028625m	818.233	1.12883	0.262925	4.29336	1.75991e-05	0.000646362
Ciclev10015873m	4430.15	1.06236	0.247534	4.29177	1.77253e-05	0.000649748
Ciclev10005229m	1274.93	-0.637437	0.148635	-4.28862	1.79786e-05	0.000657769
Ciclev10020152m	422.797	-0.907903	0.212012	-4.28231	1.84959e-05	0.000675402
Ciclev10023308m	2642.31	-0.782582	0.182787	-4.28139	1.85732e-05	0.00067657
Ciclev10031246m	83.3521	-1.28543	0.300259	-4.28108	1.85988e-05	0.00067657
Ciclev10013800m	161.406	-0.970667	0.226897	-4.27801	1.88569e-05	0.000684657
Ciclev10011107m	1223.05	-0.866895	0.202735	-4.276	1.90279e-05	0.000689555
Ciclev10020161m	12678.6	0.967794	0.226577	4.27137	1.94279e-05	0.000702714
Ciclev10014413m	282.223	-0.925313	0.216654	-4.27092	1.94667e-05	0.000702789
Ciclev10018567m	1943.95	-0.738398	0.173061	-4.26669	1.98394e-05	0.000714892
Ciclev10003712m	166.176	-1.44871	0.340358	-4.25644	2.07706e-05	0.000747036
Ciclev10023881m	577.726	-1.32408	0.3112	-4.25474	2.09289e-05	0.000751316
Ciclev10019244m	110.665	-1.13055	0.266193	-4.24712	2.16536e-05	0.000775875
Ciclev10012657m	977.118	-0.876002	0.206424	-4.2437	2.1986e-05	0.000786308
Ciclev10030908m	115.712	-1.30798	0.308358	-4.24177	2.21764e-05	0.000791634
Ciclev10029271m	293.813	0.747234	0.176219	4.24036	2.23159e-05	0.000795129
Ciclev10012331m	27975.1	-0.988308	0.233449	-4.2335	2.30086e-05	0.000818282
Ciclev10000271m	1712.39	-0.78905	0.186427	-4.23248	2.31127e-05	0.00082046
Ciclev10001126m	708.4	-0.823993	0.194727	-4.23152	2.32113e-05	0.000821014
Ciclev10013510m	3365.56	-0.871236	0.205893	-4.23149	2.32143e-05	0.000821014
Ciclev10028663m	675.607	-0.884974	0.209208	-4.23011	2.33582e-05	0.000824575
Ciclev10015475m	990.414	-0.579225	0.137009	-4.22764	2.36154e-05	0.000832116
Ciclev10008762m	4167.71	1.87141	0.442767	4.22662	2.37229e-05	0.000834364
Ciclev10007205m	143.631	-0.949644	0.224829	-4.22386	2.40158e-05	0.000843113
Ciclev10004122m	3961.01	-0.909374	0.215431	-4.22119	2.43021e-05	0.000851598
Ciclev10007392m	3908.94	0.761305	0.180589	4.21568	2.4903e-05	0.000867877
Ciclev10013431m	317.148	0.948783	0.225048	4.21591	2.4877e-05	0.000867877
Ciclev10025000m	89.0773	-1.24551	0.295405	-4.21629	2.48359e-05	0.000867877
Ciclev10011436m	241.079	-1.12449	0.266813	-4.21451	2.50326e-05	0.000870806
Ciclev10033019m	1344.48	0.9243	0.219339	4.21402	2.50863e-05	0.000871089
Ciclev10029145m	1113.12	-0.781699	0.185745	-4.20845	2.57134e-05	0.000891241
Ciclev10001892m	649.574	-0.55621	0.132187	-4.20776	2.57919e-05	0.000892344
Ciclev10000758m	2139.62	-1.01207	0.240723	-4.20429	2.61897e-05	0.000904376
Ciclev10031966m	427.949	-1.79111	0.426099	-4.2035	2.62817e-05	0.000904376
Ciclev10032141m	12251.6	-0.73342	0.17447	-4.2037	2.62588e-05	0.000904376
Ciclev10005019m	837.873	-0.556497	0.132406	-4.20296	2.63442e-05	0.000904893
Ciclev10011134m	487.705	-1.42549	0.339268	-4.20166	2.64962e-05	0.000908483
Ciclev10002405m	806.577	1.64762	0.392415	4.19867	2.68492e-05	0.000917627
Ciclev10012410m	821.278	1.01279	0.241223	4.19858	2.6859e-05	0.000917627
Ciclev10027592m	163.75	-1.25074	0.298157	-4.19491	2.72978e-05	0.000930951
Ciclev10014699m	2262.44	-0.958374	0.228488	-4.19442	2.73568e-05	0.000931303
Ciclev10024942m	332.17	-0.881238	0.210203	-4.19233	2.76108e-05	0.000938276
Ciclev10002376m	958.841	-1.00224	0.239211	-4.18978	2.79226e-05	0.000947186
Ciclev10018286m	226.555	-1.16223	0.277632	-4.18622	2.83636e-05	0.000960441
Ciclev10004591m	350.7	-0.691771	0.16529	-4.1852	2.8492e-05	0.000963079
Ciclev10032148m	150.785	-1.17794	0.281489	-4.18467	2.85575e-05	0.000963588
Ciclev10000240m	1935.79	1.04934	0.250798	4.18403	2.86387e-05	0.000964625
Ciclev10007201m	189.622	-1.15511	0.276324	-4.18026	2.91172e-05	0.000979016
Ciclev10009005m	1165.6	1.3443	0.321867	4.17658	2.95924e-05	0.000993242
Ciclev10026231m	61.3693	-1.44792	0.346798	-4.17512	2.97833e-05	0.000997899
Ciclev10000209m	5844.42	-0.572009	0.137056	-4.17355	2.99894e-05	0.00100304
Ciclev10020440m	1680.49	1.44523	0.346348	4.17277	3.00912e-05	0.00100469
Ciclev10000562m	3028.13	0.869168	0.208324	4.1722	3.01677e-05	0.00100548
Ciclev10003356m	1132.38	1.35879	0.326235	4.16508	3.11249e-05	0.00103558
Ciclev10019580m	2463.03	1.18294	0.284098	4.16384	3.12946e-05	0.00103942
Ciclev10009009m	575.22	1.46495	0.351994	4.16186	3.15666e-05	0.00104663
Ciclev10008480m	324.462	1.31993	0.317517	4.15704	3.22398e-05	0.00106525
Ciclev10021450m	2157.11	0.924113	0.22228	4.15743	3.21854e-05	0.00106525
Ciclev10008350m	912.546	-0.622805	0.149864	-4.1558	3.24152e-05	0.0010692
Ciclev10030126m	1137.93	-0.537749	0.129421	-4.15503	3.25238e-05	0.00107093
Ciclev10012025m	1664.2	-0.62893	0.151527	-4.1506	3.31598e-05	0.00108999
Ciclev10017138m	827.504	1.12729	0.271932	4.1455	3.39078e-05	0.00111267
Ciclev10019671m	808.602	-0.916567	0.221169	-4.1442	3.41007e-05	0.00111708
Ciclev10004121m	1500.91	-0.695053	0.167821	-4.14164	3.44839e-05	0.00112769
Ciclev10014770m	7686.81	1.67454	0.404866	4.13602	3.53375e-05	0.00115363
Ciclev10013720m	81.8906	1.83338	0.443513	4.13378	3.56839e-05	0.00116296
Ciclev10000478m	157.501	-1.16341	0.281562	-4.13198	3.59653e-05	0.00117013
Ciclev10014177m	3588.1	1.10521	0.267653	4.12927	3.63919e-05	0.00118199
Ciclev10024266m	77.3903	-1.24263	0.301064	-4.12747	3.66776e-05	0.00118925
Ciclev10028932m	5503.38	-1.09744	0.266236	-4.12205	3.75521e-05	0.00121554
Ciclev10011214m	2291.32	0.528972	0.128387	4.12014	3.78642e-05	0.00122357
Ciclev10031830m	1379.3	0.869945	0.211184	4.11936	3.79929e-05	0.00122566
Ciclev10002848m	162.068	-1.14445	0.278274	-4.11267	3.91113e-05	0.00125884
Ciclev10017087m	320.987	0.59954	0.145788	4.11242	3.91533e-05	0.00125884
Ciclev10014257m	311.6	-0.920011	0.223824	-4.11043	3.94927e-05	0.00126761
Ciclev10014091m	493.927	1.63167	0.397152	4.10844	3.98348e-05	0.00127645
Ciclev10003637m	236.204	-1.18897	0.289677	-4.10446	4.05257e-05	0.00129209
Ciclev10012995m	3463.11	1.10495	0.269158	4.10523	4.0392e-05	0.00129209
Ciclev10033333m	53.2371	1.80303	0.439265	4.10464	4.04946e-05	0.00129209
Ciclev10005126m	562.235	0.646955	0.157678	4.103	4.0783e-05	0.00129812
Ciclev10004891m	22801.1	0.983684	0.2399	4.1004	4.12442e-05	0.00131062
Ciclev10011739m	1302.27	-0.797628	0.194708	-4.09653	4.19382e-05	0.00132825
Ciclev10015209m	1163.38	-0.988117	0.241195	-4.09676	4.1897e-05	0.00132825
Ciclev10021171m	729.828	1.10344	0.269587	4.09308	4.25687e-05	0.00134419
Ciclev10032361m	324.68	-1.20147	0.293542	-4.093	4.25823e-05	0.00134419
Ciclev10030064m	24.8907	-1.64829	0.403297	-4.08703	4.36926e-05	0.00137697
Ciclev10026528m	154.815	1.15883	0.283594	4.08622	4.38457e-05	0.00137951
Ciclev10027707m	2066.62	-0.593928	0.145579	-4.07975	4.50843e-05	0.00141615
Ciclev10015416m	14001.9	0.898729	0.220334	4.07895	4.52399e-05	0.00141629
Ciclev10025110m	152.287	-1.19551	0.293118	-4.07858	4.53113e-05	0.00141629
Ciclev10030781m	1885.41	-0.714403	0.175143	-4.07896	4.52368e-05	0.00141629
Ciclev10020162m	7771.13	0.778263	0.190969	4.07533	4.59491e-05	0.00143388
Ciclev10001315m	2349.5	0.718256	0.176517	4.06904	4.72065e-05	0.00147072
Ciclev10011342m	146.72	-1.10504	0.271708	-4.06702	4.76174e-05	0.0014811
Ciclev10023738m	363.757	0.786199	0.193412	4.06489	4.80542e-05	0.00148984
Ciclev10032308m	4597.22	0.642479	0.158049	4.06506	4.80205e-05	0.00148984
Ciclev10007592m	1759.8	-0.471472	0.116015	-4.06389	4.82618e-05	0.00149248
Ciclev10013402m	52.3511	1.38123	0.339894	4.06372	4.82958e-05	0.00149248
Ciclev10014179m	785.104	-0.682694	0.168181	-4.05928	4.9225e-05	0.00151141
Ciclev10015570m	3036.72	1.09624	0.270053	4.05936	4.92072e-05	0.00151141
Ciclev10029316m	1105.52	1.00641	0.247875	4.06015	4.9041e-05	0.00151141
Ciclev10031708m	486.975	0.70618	0.17394	4.0599	4.90927e-05	0.00151141
Ciclev10026953m	93.1211	-1.26358	0.311421	-4.05748	4.96056e-05	0.00152065
Ciclev10004308m	1453.17	-1.04436	0.257647	-4.05348	5.04623e-05	0.00154444
Ciclev10025092m	627.324	0.661858	0.163394	4.05068	5.10685e-05	0.001558
Ciclev10030859m	108.083	-1.21032	0.298775	-4.05096	5.10088e-05	0.001558
Ciclev10031067m	584.344	-1.128	0.2785	-4.05028	5.11562e-05	0.00155818
Ciclev10011670m	1892.53	-0.341646	0.084384	-4.04871	5.15005e-05	0.00156617
Ciclev10018804m	1367.89	-0.756797	0.187073	-4.04547	5.22183e-05	0.00158548
Ciclev10014759m	2768.49	0.39599	0.0979251	4.04381	5.25905e-05	0.00159424
Ciclev10030606m	13828.2	-0.86757	0.214577	-4.04317	5.27338e-05	0.00159424
Ciclev10032989m	259.633	-1.10196	0.272556	-4.04306	5.27572e-05	0.00159424
Ciclev10023265m	230.156	-0.615973	0.152608	-4.0363	5.43013e-05	0.0016383
Ciclev10018122m	1477.6	-0.704594	0.174583	-4.03587	5.44014e-05	0.00163873
Ciclev10014753m	749.148	-1.11007	0.275082	-4.03541	5.45067e-05	0.00163932
Ciclev10000572m	2812.43	0.537393	0.133199	4.03452	5.47134e-05	0.00164295
Ciclev10007671m	127.734	-1.0485	0.259993	-4.03281	5.51139e-05	0.00164721
Ciclev10013129m	2428.09	1.41499	0.350841	4.03314	5.5036e-05	0.00164721
Ciclev10028402m	404.537	-0.842051	0.208789	-4.03303	5.50619e-05	0.00164721
Ciclev10006973m	492.999	-0.572922	0.142099	-4.03184	5.53408e-05	0.0016514
Ciclev10026378m	442.604	-0.708129	0.175682	-4.03076	5.5598e-05	0.00165649
Ciclev10004477m	2087.09	-0.90814	0.225682	-4.02399	5.72215e-05	0.00170221
Ciclev10015526m	1291.37	0.397757	0.0988826	4.02251	5.75809e-05	0.00171023
Ciclev10027296m	15.0156	-1.67624	0.416839	-4.0213	5.78783e-05	0.0017164
Ciclev10016466m	1237.04	0.870017	0.216667	4.01545	5.93319e-05	0.00175406
Ciclev10016560m	633.615	-0.703356	0.17516	-4.01551	5.93162e-05	0.00175406
Ciclev10026081m	1879.96	0.920279	0.229449	4.01082	6.05077e-05	0.00178605
Ciclev10014393m	1096.85	-0.825234	0.205789	-4.01011	6.06908e-05	0.00178869
Ciclev10014253m	143.289	-1.19554	0.298311	-4.0077	6.13123e-05	0.00180422
Ciclev10013051m	2990.14	-0.917031	0.22884	-4.0073	6.14158e-05	0.00180449
Ciclev10029636m	1803.66	-0.749916	0.187321	-4.00336	6.24481e-05	0.001832
Ciclev10011551m	924.219	-0.820243	0.204935	-4.00246	6.2687e-05	0.00183619
Ciclev10009957m	519.687	0.892668	0.223153	4.00025	6.32766e-05	0.00185062
Ciclev10031216m	464.433	1.54715	0.387008	3.99772	6.39543e-05	0.00186758
Ciclev10002594m	341.866	-1.14748	0.287083	-3.99704	6.41402e-05	0.00187015
Ciclev10025549m	1739.28	-0.745673	0.186579	-3.99655	6.42726e-05	0.00187116
Ciclev10016176m	1488.86	-0.872991	0.218524	-3.99495	6.47079e-05	0.0018781
Ciclev10030848m	332.386	-0.781745	0.195676	-3.99509	6.46689e-05	0.0018781
Ciclev10014465m	791.008	-0.77129	0.193084	-3.99457	6.48105e-05	0.00187823
Ciclev10024779m	1721.16	-0.837852	0.209824	-3.99313	6.52074e-05	0.00188687
Ciclev10026261m	419.06	0.809851	0.202947	3.99046	6.59444e-05	0.0019053
Ciclev10019512m	2341.81	0.917216	0.229913	3.98941	6.62385e-05	0.00191091
Ciclev10016262m	4535.7	0.376202	0.0943736	3.9863	6.7111e-05	0.00193316
Ciclev10014987m	161.82	-1.20801	0.303219	-3.98395	6.77803e-05	0.0019495
Ciclev10014534m	4838.54	1.29852	0.326053	3.98253	6.81848e-05	0.00195818
Ciclev10007458m	2223.75	0.678381	0.170364	3.98194	6.8355e-05	0.00196013
Ciclev10025372m	23135.1	1.38581	0.348063	3.98149	6.84858e-05	0.00196093
Ciclev10000087m	4356.38	-0.539548	0.135541	-3.98071	6.87092e-05	0.00196199
Ciclev10025480m	2025.45	1.33986	0.336594	3.98065	6.87284e-05	0.00196199
Ciclev10029583m	374.514	1.28725	0.32349	3.97925	6.91331e-05	0.0019706
Ciclev10027678m	1020	-0.427928	0.107552	-3.97879	6.9267e-05	0.00197148
Ciclev10010605m	775.263	0.861517	0.216622	3.97705	6.97766e-05	0.00198303
Ciclev10015782m	1321.99	0.48009	0.120737	3.97632	6.99886e-05	0.0019861
Ciclev10032797m	801.873	0.824083	0.207354	3.97428	7.05935e-05	0.00200029
Ciclev10020880m	288.434	1.22926	0.309463	3.97223	7.1204e-05	0.0020146
Ciclev10015301m	1366.08	-1.15407	0.290735	-3.96951	7.20202e-05	0.00203468
Ciclev10019728m	189.485	-1.40523	0.35413	-3.96811	7.24455e-05	0.00204367
Ciclev10028825m	857.025	-0.519209	0.130875	-3.96723	7.27139e-05	0.00204822
Ciclev10001422m	2420.62	0.897977	0.2264	3.96633	7.29868e-05	0.00205288
Ciclev10005379m	97.5285	-1.10356	0.27844	-3.96337	7.38985e-05	0.00207546
Ciclev10033606m	116.905	-1.11727	0.282034	-3.96148	7.44857e-05	0.00208888
Ciclev10013854m	2754.89	-0.55594	0.14043	-3.95885	7.53128e-05	0.00210589
Ciclev10027696m	1873.95	-0.483283	0.12207	-3.95906	7.52466e-05	0.00210589
Ciclev10017755m	20.2795	1.70826	0.431842	3.95576	7.62924e-05	0.00213016
Ciclev10018364m	93.368	-1.11817	0.282731	-3.95487	7.65766e-05	0.00213498
Ciclev10020030m	1331.14	0.534369	0.135256	3.95081	7.78883e-05	0.00216838
Ciclev10021806m	307.554	-0.880953	0.223132	-3.94812	7.87668e-05	0.00218965
Ciclev10024198m	352.376	0.95545	0.24205	3.94732	7.903e-05	0.00219377
Ciclev10020732m	81.2887	-1.02932	0.26079	-3.94691	7.91659e-05	0.00219436
Ciclev10001264m	536.508	0.681341	0.172655	3.94627	7.9379e-05	0.00219707
Ciclev10010384m	1074.97	-0.888064	0.22512	-3.94485	7.98514e-05	0.00220376
Ciclev10032394m	162.412	-0.930203	0.235787	-3.9451	7.97652e-05	0.00220376
Ciclev10004643m	70.7161	-1.21407	0.308123	-3.94022	8.14068e-05	0.00224344
Ciclev10011725m	1000.01	-0.567638	0.144102	-3.93914	8.17749e-05	0.00225034
Ciclev10030857m	202.722	-0.797017	0.202402	-3.93779	8.2235e-05	0.00225975
Ciclev10019550m	88.2359	-1.15067	0.292267	-3.93707	8.24841e-05	0.00226009
Ciclev10032276m	960.875	-0.670159	0.170214	-3.93717	8.24498e-05	0.00226009
Ciclev10005797m	929.818	-0.714796	0.181708	-3.93376	8.36286e-05	0.00228817
Ciclev10002925m	3275.19	1.40471	0.35725	3.932	8.42412e-05	0.00230107
Ciclev10019016m	640.324	-0.529434	0.134657	-3.93172	8.43413e-05	0.00230107
Ciclev10025125m	11180.7	1.177	0.299425	3.93088	8.46343e-05	0.00230577
Ciclev10008977m	669.948	-0.914909	0.232903	-3.92829	8.55529e-05	0.00232748
Ciclev10010390m	43.4659	-1.49925	0.382207	-3.92262	8.75903e-05	0.00237905
Ciclev10033364m	143.999	1.6401	0.418145	3.92233	8.76977e-05	0.00237905
Ciclev10002129m	43025.5	0.976642	0.24908	3.921	8.81826e-05	0.00238881
Ciclev10004275m	85.4976	1.07128	0.273325	3.91945	8.87528e-05	0.00239745
Ciclev10019771m	492.071	-0.974691	0.248674	-3.91955	8.87132e-05	0.00239745
Ciclev10001461m	498.63	0.970788	0.247747	3.91846	8.91161e-05	0.00240387
Ciclev10011230m	2158.07	0.636493	0.162531	3.91613	8.99814e-05	0.00242037
Ciclev10027718m	792.363	-0.534124	0.136381	-3.9164	8.98815e-05	0.00242037
Ciclev10007619m	238.743	-1.25209	0.319932	-3.91361	9.09274e-05	0.00244238
Ciclev10014349m	56.0622	-1.31147	0.335358	-3.91065	9.20479e-05	0.00246566
Ciclev10024850m	275.51	1.45176	0.371233	3.91064	9.20525e-05	0.00246566
Ciclev10032162m	456.115	-0.466178	0.119244	-3.90945	9.25046e-05	0.0024743
Ciclev10014470m	1129.5	-1.09329	0.279709	-3.90869	9.27977e-05	0.00247867
Ciclev10022644m	1429.33	-0.922509	0.236097	-3.90733	9.33223e-05	0.0024892
Ciclev10014506m	1257.39	-1.13621	0.290865	-3.90632	9.37129e-05	0.00249613
Ciclev10022157m	589.85	-0.642392	0.164548	-3.90398	9.46232e-05	0.00251671
Ciclev10031476m	421.107	-0.878806	0.225124	-3.90366	9.47489e-05	0.00251671
Ciclev10007840m	116.55	-1.15234	0.295377	-3.90126	9.56944e-05	0.00253829
Ciclev10027983m	1105.95	-0.446234	0.114413	-3.90022	9.61069e-05	0.0025457
Ciclev10026111m	527.391	0.750275	0.192449	3.89856	9.67674e-05	0.00255964
Ciclev10023300m	1063.17	-1.17566	0.30182	-3.89523	9.8104e-05	0.00259141
Ciclev10017154m	685.844	-0.538243	0.138236	-3.89364	9.87502e-05	0.00260488
Ciclev10021550m	293.25	1.53036	0.393355	3.89052	0.00010003	0.002635
Ciclev10008420m	1574.39	-0.616695	0.158653	-3.88706	0.000101467	0.00266917
Ciclev10000682m	1658.4	1.2629	0.325044	3.88533	0.000102189	0.00268446
Ciclev10031604m	1307.16	-0.727969	0.187438	-3.88378	0.000102845	0.00269798
Ciclev10020057m	2046.12	0.705459	0.181663	3.88335	0.000103026	0.00269903
Ciclev10008176m	5121.75	0.93173	0.240075	3.881	0.000104028	0.00271781
Ciclev10011224m	370.284	-1.01924	0.262622	-3.88102	0.000104019	0.00271781
Ciclev10033738m	410.535	-0.725788	0.18703	-3.8806	0.000104197	0.00271853
Ciclev10022660m	384.949	-0.92074	0.237305	-3.87998	0.000104464	0.00272178
Ciclev10004242m	2668.68	-0.747589	0.192925	-3.87503	0.000106614	0.00277399
Ciclev10005079m	677.785	-0.820782	0.211903	-3.87338	0.000107335	0.00278896
Ciclev10025201m	1126.51	-0.77411	0.199929	-3.87192	0.000107983	0.00280199
Ciclev10030569m	3141.82	-0.804138	0.207809	-3.8696	0.000109012	0.00282485
Ciclev10013651m	509.612	1.34788	0.348438	3.86834	0.00010958	0.00283331
Ciclev10027922m	394.265	-0.825447	0.213392	-3.86821	0.000109635	0.00283331
Ciclev10000054m	7708.56	1.02164	0.264388	3.86418	0.000111462	0.00287275
Ciclev10002361m	1110.92	-0.589184	0.152465	-3.8644	0.000111362	0.00287275
Ciclev10011245m	264.972	-0.931065	0.241077	-3.8621	0.000112414	0.00288949
Ciclev10021480m	331.241	-0.902056	0.233556	-3.86227	0.000112339	0.00288949
Ciclev10019312m	68.6729	-0.98714	0.255683	-3.86079	0.00011302	0.00290114
Ciclev10009798m	7169.9	-0.980285	0.254104	-3.8578	0.00011441	0.0029329
Ciclev10015947m	388.617	0.632498	0.164005	3.85657	0.00011499	0.00294381
Ciclev10033975m	112.718	-1.03605	0.268962	-3.85205	0.000117135	0.0029947
Ciclev10013825m	19.4825	-1.45239	0.377113	-3.85134	0.000117474	0.00299935
Ciclev10031219m	1177.63	-0.905753	0.235257	-3.85006	0.000118087	0.00301097
Ciclev10014031m	1926.04	-0.596881	0.155102	-3.84831	0.000118935	0.00302452
Ciclev10033116m	2288	-0.976206	0.253654	-3.84857	0.000118808	0.00302452
Ciclev10031028m	1862.48	0.900145	0.234009	3.84662	0.000119758	0.00304141
Ciclev10025107m	105.142	-1.33218	0.346646	-3.84306	0.000121508	0.00308175
Ciclev10014446m	115.813	-1.28776	0.335155	-3.84229	0.000121891	0.00308737
Ciclev10003568m	673.843	-1.06928	0.278446	-3.84017	0.000122951	0.00311009
Ciclev10025455m	1498.47	0.99964	0.260414	3.83865	0.00012371	0.00312516
Ciclev10014876m	191.46	-1.03765	0.27039	-3.8376	0.000124241	0.00313443
Ciclev10000409m	2271.96	-0.84513	0.220358	-3.83526	0.000125433	0.00316031
Ciclev10000935m	559.535	-0.985694	0.257159	-3.83302	0.000126582	0.00318506
Ciclev10015950m	931.306	-0.737059	0.192431	-3.83025	0.000128014	0.00321438
Ciclev10018162m	60.5554	-1.284	0.335237	-3.83011	0.000128084	0.00321438
Ciclev10015476m	34553.2	1.14545	0.29925	3.82773	0.000129332	0.00324143
Ciclev10028831m	1966.79	-1.71413	0.448029	-3.82593	0.000130278	0.00326088
Ciclev10015835m	39.6448	-1.1878	0.310543	-3.8249	0.000130828	0.00327035
Ciclev10009601m	259.11	1.46512	0.383302	3.82235	0.000132183	0.00329131
Ciclev10012991m	453.454	0.726585	0.190061	3.82289	0.000131894	0.00329131
Ciclev10020218m	3774.8	-0.626824	0.163978	-3.82262	0.000132043	0.00329131
Ciclev10020578m	1243.28	-0.767366	0.200776	-3.822	0.000132372	0.00329171
Ciclev10010673m	133.049	-1.00132	0.262102	-3.82035	0.000133262	0.00330953
Ciclev10031025m	1252.75	-0.468861	0.122761	-3.81929	0.000133836	0.00331948
Ciclev10000735m	98.6025	-1.22139	0.319903	-3.81801	0.00013453	0.00333219
Ciclev10021050m	287.239	-1.61528	0.423101	-3.81771	0.000134697	0.00333219
Ciclev10022626m	953.866	-0.556873	0.14596	-3.81524	0.000136049	0.00336128
Ciclev10016633m	594.386	-0.539119	0.141347	-3.81414	0.000136656	0.0033618
Ciclev10019688m	87.4939	-1.38169	0.362207	-3.81465	0.000136377	0.0033618
Ciclev10028944m	2164.56	0.732357	0.192067	3.81303	0.000137274	0.0033618
Ciclev10029674m	303.449	-0.966295	0.253373	-3.81373	0.000136884	0.0033618
Ciclev10032614m	524.554	-0.926775	0.24301	-3.81373	0.000136883	0.0033618
Ciclev10033525m	235.138	-1.09011	0.285894	-3.81298	0.000137303	0.0033618
Ciclev10033810m	104.867	-0.963745	0.25274	-3.81319	0.000137183	0.0033618
Ciclev10001119m	696.99	-0.924503	0.242569	-3.8113	0.000138238	0.0033787
Ciclev10023621m	143.383	-1.15056	0.301896	-3.81111	0.000138346	0.0033787
Ciclev10008497m	1612.59	-0.840011	0.220544	-3.80882	0.000139633	0.00340577
Ciclev10022430m	2514.47	-1.126	0.295992	-3.80416	0.000142287	0.00346608
Ciclev10015108m	263.212	-0.934267	0.245775	-3.80131	0.00014393	0.00350163
Ciclev10009272m	3030.52	0.647445	0.170356	3.80053	0.000144385	0.00350787
Ciclev10031036m	116.286	-1.12525	0.296098	-3.80024	0.000144554	0.00350787
Ciclev10021079m	1339.58	0.766344	0.201773	3.79805	0.00014584	0.00353011
Ciclev10029458m	224.218	-0.995554	0.262108	-3.79825	0.00014572	0.00353011
Ciclev10031521m	703.471	0.591211	0.155797	3.79475	0.000147795	0.00357289
Ciclev10009966m	485.571	1.30305	0.343424	3.79429	0.000148068	0.00357498
Ciclev10001394m	3316.06	0.704815	0.185808	3.79325	0.00014869	0.00358093
Ciclev10023386m	8032.31	1.11798	0.294728	3.79325	0.000148689	0.00358093
Ciclev10011554m	104.715	1.19294	0.314524	3.79285	0.000148929	0.00358218
Ciclev10010729m	3394.45	-1.5093	0.398053	-3.7917	0.000149619	0.00358972
Ciclev10017604m	18.0085	-1.56108	0.411691	-3.79187	0.000149517	0.00358972
Ciclev10017756m	352.433	-0.581369	0.153413	-3.78957	0.000150905	0.00361605
Ciclev10018397m	99.3645	-0.985551	0.260504	-3.78324	0.0001548	0.00370473
Ciclev10010850m	62.1809	1.47995	0.39138	3.78136	0.000155972	0.0037281
Ciclev10016360m	974.856	-0.563029	0.148942	-3.78018	0.000156713	0.0037382
Ciclev10016924m	648.987	1.04737	0.277077	3.78007	0.000156786	0.0037382
Ciclev10014969m	172.425	-0.993719	0.263087	-3.77715	0.000158632	0.00377751
Ciclev10004236m	1834.22	-0.486351	0.128822	-3.77536	0.000159775	0.00379997
Ciclev10018427m	3009.49	-0.509913	0.135149	-3.77297	0.000161314	0.0038318
Ciclev10010822m	167.477	-0.905298	0.240042	-3.77142	0.000162321	0.00385095
Ciclev10011671m	143.989	-1.41417	0.375055	-3.77057	0.000162873	0.00385923
Ciclev10008366m	5542.23	1.24603	0.330509	3.77003	0.000163226	0.00386052
Ciclev10033432m	140.721	-0.984772	0.261222	-3.76987	0.000163331	0.00386052
Ciclev10012937m	1333.76	0.516826	0.137115	3.76929	0.000163714	0.0038648
Ciclev10008185m	3864.44	-0.775184	0.205683	-3.76882	0.000164018	0.00386718
Ciclev10019846m	673.264	-0.653345	0.173443	-3.76691	0.000165283	0.00389219
Ciclev10020996m	2155.7	0.909635	0.241613	3.76484	0.000166653	0.00391963
Ciclev10020800m	411.407	-0.764443	0.2031	-3.76387	0.000167302	0.00393004
Ciclev10021530m	5841.75	-0.713733	0.189742	-3.7616	0.000168827	0.00396099
Ciclev10011274m	77.9991	-0.967088	0.257388	-3.75732	0.000171746	0.00402393
Ciclev10014094m	2252.85	-1.06023	0.282198	-3.75705	0.000171931	0.00402393
Ciclev10004044m	35698.9	-0.804847	0.214427	-3.75348	0.000174395	0.00407662
Ciclev10014585m	2392.17	0.702327	0.187143	3.7529	0.000174802	0.00408114
Ciclev10012445m	6734.64	-0.637022	0.169792	-3.75177	0.000175587	0.00408959
Ciclev10016280m	95245.4	1.07636	0.286918	3.75146	0.000175806	0.00408959
Ciclev10019598m	6932.27	0.507375	0.135247	3.75148	0.000175795	0.00408959
Ciclev10000690m	1406.73	-0.776657	0.207109	-3.74998	0.000176846	0.00410876
Ciclev10020366m	1314.07	-0.638407	0.17027	-3.74939	0.000177265	0.00411351
Ciclev10000659m	1552.71	-0.69874	0.186492	-3.74675	0.000179139	0.00415193
Ciclev10026667m	616.016	-0.60611	0.16196	-3.74234	0.000182316	0.00422044
Ciclev10030964m	793.648	0.665345	0.178032	3.73721	0.000186071	0.00430216
Ciclev10025232m	3849.98	0.647412	0.173326	3.73522	0.00018755	0.00433111
Ciclev10015479m	661.631	-0.723509	0.193828	-3.73273	0.000189413	0.00436885
Ciclev10013785m	22.624	-1.47506	0.39548	-3.72979	0.000191642	0.00441493
Ciclev10016378m	652.139	-1.02107	0.273823	-3.72895	0.000192282	0.00442435
Ciclev10000854m	198.965	-0.905399	0.242898	-3.72749	0.000193397	0.00444463
Ciclev10001987m	438.537	-0.819727	0.219974	-3.72648	0.000194176	0.00445717
Ciclev10003904m	183.097	-1.0743	0.288379	-3.72531	0.000195079	0.00446716
Ciclev10032427m	2657.1	-0.715229	0.19198	-3.72554	0.000194896	0.00446716
Ciclev10028346m	1139.47	1.18558	0.318328	3.72439	0.000195791	0.00447811
Ciclev10012173m	3627.74	1.30373	0.35023	3.72249	0.000197272	0.00450657
Ciclev10027997m	116.37	-1.18778	0.319213	-3.72095	0.000198473	0.0045286
Ciclev10011395m	652.064	-0.757744	0.203734	-3.71928	0.000199794	0.00455331
Ciclev10029097m	396.844	-0.560025	0.150603	-3.71855	0.000200368	0.00456094
Ciclev10033154m	550.663	-0.447638	0.120396	-3.71804	0.000200773	0.00456472
Ciclev10004263m	1743.59	0.740252	0.199133	3.71738	0.000201303	0.00457132
Ciclev10030269m	132.994	-0.857953	0.230867	-3.71623	0.000202221	0.00458673
Ciclev10022699m	291.167	-1.07228	0.288605	-3.71541	0.000202877	0.00459615
Ciclev10014715m	143.22	-1.00301	0.269996	-3.71491	0.00020328	0.00459981
Ciclev10000379m	89.5537	-1.39463	0.375566	-3.7134	0.00020449	0.00461685
Ciclev10004221m	1179.39	0.5844	0.157377	3.71337	0.000204516	0.00461685
Ciclev10020004m	4526.5	-0.451188	0.121523	-3.71277	0.000205006	0.00462244
Ciclev10015200m	1197.19	0.603405	0.162582	3.7114	0.000206117	0.00464201
Ciclev10010136m	185.091	-0.691556	0.186427	-3.70952	0.000207651	0.00466094
Ciclev10024744m	1951.83	-0.395192	0.106522	-3.70997	0.000207282	0.00466094
Ciclev10028849m	1790.69	-0.328958	0.0886876	-3.70918	0.000207934	0.00466094
Ciclev10032648m	2834.19	0.875575	0.236052	3.70925	0.000207872	0.00466094
Ciclev10021861m	53969.5	0.872977	0.235419	3.70818	0.000208757	0.00467391
Ciclev10013735m	499.586	1.41543	0.381737	3.70788	0.000209004	0.00467396
Ciclev10021982m	1624.05	0.586477	0.158206	3.70705	0.000209689	0.00468378
Ciclev10013159m	126.153	-1.03979	0.280557	-3.70615	0.00021043	0.00469485
Ciclev10016798m	169.93	1.59058	0.429251	3.70549	0.000210987	0.00470177
Ciclev10016454m	1917.45	0.907392	0.244906	3.70506	0.000211338	0.00470411
Ciclev10010746m	109.376	0.837537	0.226185	3.70288	0.000213166	0.00473929
Ciclev10006441m	36.0189	-1.38201	0.373659	-3.69859	0.000216803	0.00481453
Ciclev10031339m	106.709	-1.15808	0.313287	-3.69654	0.000218554	0.00484779
Ciclev10004372m	4377.85	1.28479	0.347876	3.69325	0.000221408	0.00490412
Ciclev10014700m	610.297	-0.53261	0.144221	-3.69302	0.000221607	0.00490412
Ciclev10002268m	1102.17	1.18645	0.321364	3.69193	0.000222561	0.00491592
Ciclev10032023m	363.575	-0.967038	0.261941	-3.69182	0.000222655	0.00491592
Ciclev10030867m	1363.22	-0.386373	0.104674	-3.6912	0.0002232	0.00492226
Ciclev10015115m	1759.92	-0.669199	0.181361	-3.68988	0.000224361	0.00494214
Ciclev10005909m	8528.34	-0.698715	0.189437	-3.68838	0.000225684	0.00496077
Ciclev10013090m	1305.18	1.13387	0.30742	3.68834	0.000225726	0.00496077
Ciclev10033713m	238.568	-0.701515	0.190239	-3.68755	0.000226425	0.00497042
Ciclev10022376m	2016.12	-0.814996	0.221082	-3.6864	0.000227452	0.00498724
Ciclev10005268m	332.502	-1.18102	0.320522	-3.68469	0.000228982	0.00501501
Ciclev10016016m	1000.82	0.434051	0.117835	3.68355	0.000230004	0.00503164
Ciclev10000188m	792.798	0.609548	0.165572	3.68148	0.000231887	0.00506703
Ciclev10007711m	791.275	-1.06197	0.288771	-3.67756	0.000235479	0.00513964
Ciclev10004521m	3492.33	0.818842	0.222685	3.67713	0.000235876	0.00514242
Ciclev10006291m	991.976	-0.731766	0.199221	-3.67314	0.000239586	0.00520814
Ciclev10014017m	2469.1	-0.378699	0.10309	-3.6735	0.000239255	0.00520814
Ciclev10015568m	252.228	1.39828	0.38069	3.67301	0.000239709	0.00520814
Ciclev10014350m	1422.79	0.624295	0.170016	3.67198	0.000240683	0.00522337
Ciclev10031053m	3618.81	-0.82296	0.224253	-3.66978	0.000242758	0.00526241
Ciclev10004864m	539.569	1.3593	0.370582	3.66801	0.000244443	0.00528754
Ciclev10026448m	3980.33	0.624018	0.170126	3.66798	0.000244471	0.00528754
Ciclev10016225m	1525.59	0.54136	0.147637	3.66683	0.00024558	0.00530553
Ciclev10007536m	8384.34	0.653374	0.178295	3.66457	0.00024775	0.0053283
Ciclev10014669m	1789.07	-0.537812	0.146749	-3.66484	0.000247489	0.0053283
Ciclev10019566m	1308.49	-1.61324	0.440154	-3.66518	0.000247168	0.0053283
Ciclev10031274m	2639.03	-1.3654	0.372555	-3.66496	0.000247375	0.0053283
Ciclev10018400m	171.814	0.954646	0.26063	3.66284	0.000249431	0.00535843
Ciclev10004588m	2763.18	-0.904317	0.247035	-3.66069	0.000251535	0.00539754
Ciclev10028985m	283.334	-0.653351	0.178492	-3.66039	0.000251834	0.00539789
Ciclev10031443m	113057	1.50964	0.412675	3.65819	0.000254002	0.00543826
Ciclev10016932m	351.477	0.631083	0.172567	3.65702	0.000255163	0.00545701
Ciclev10018974m	2673.05	-0.764818	0.209212	-3.6557	0.000256479	0.005479
Ciclev10024955m	110.69	-1.18469	0.324137	-3.65491	0.000257271	0.00548979
Ciclev10012197m	2912.72	-0.474201	0.129881	-3.65106	0.000261163	0.00556662
Ciclev10011450m	3861.81	-0.654287	0.17924	-3.65034	0.000261892	0.00557595
Ciclev10029381m	468.808	-0.739828	0.202741	-3.64913	0.000263128	0.00559602
Ciclev10002266m	1399.56	-0.413897	0.11349	-3.64699	0.000265326	0.00563648
Ciclev10011842m	29609.3	0.555731	0.152409	3.64631	0.000266031	0.00563891
Ciclev10020178m	31.0167	-1.38416	0.3796	-3.64636	0.000265985	0.00563891
Ciclev10028545m	991.828	0.696069	0.190998	3.64439	0.00026803	0.00567499
Ciclev10004433m	362.727	-1.28329	0.352243	-3.64319	0.00026928	0.00568884
Ciclev10010788m	120.545	-1.18074	0.324096	-3.6432	0.00026927	0.00568884
Ciclev10018774m	3057.21	-0.948768	0.260578	-3.64102	0.000271559	0.00573065
Ciclev10008198m	538.235	1.19096	0.327335	3.63834	0.000274403	0.00576867
Ciclev10008716m	992.751	-0.598981	0.164619	-3.63859	0.000274136	0.00576867
Ciclev10015824m	636.45	-0.998827	0.27454	-3.63818	0.000274569	0.00576867
Ciclev10033903m	142.986	-0.947332	0.260331	-3.63894	0.000273759	0.00576867
Ciclev10011231m	1076.21	-0.801302	0.220307	-3.63721	0.00027561	0.00578417
Ciclev10007182m	197.965	-1.0452	0.287459	-3.63599	0.000276916	0.0058052
Ciclev10018412m	281.306	1.22129	0.335973	3.6351	0.000277872	0.00581887
Ciclev10027134m	38.4549	-1.29753	0.356985	-3.6347	0.000278306	0.00582157
Ciclev10014514m	957.868	-0.905571	0.249392	-3.63112	0.000282196	0.00589647
Ciclev10005061m	1636.03	1.34042	0.36924	3.63021	0.000283186	0.0058978
Ciclev10015874m	102941	1.29339	0.356267	3.6304	0.000282981	0.0058978
Ciclev10033724m	74.1401	-1.2591	0.346796	-3.63066	0.000282697	0.0058978
Ciclev10032243m	252.966	-0.944989	0.260376	-3.62933	0.000284157	0.00591158
Ciclev10007310m	55211.7	1.0828	0.298431	3.62833	0.000285261	0.0059281
Ciclev10000268m	3844.95	0.787397	0.217384	3.62215	0.00029216	0.0060517
Ciclev10007714m	1323.74	-0.384061	0.106024	-3.62239	0.000291896	0.0060517
Ciclev10032448m	17.8683	-1.597	0.440852	-3.62253	0.00029174	0.0060517
Ciclev10028459m	3307.85	-0.573058	0.15829	-3.6203	0.000294259	0.00608198
Ciclev10031527m	550.909	-0.795337	0.219681	-3.62042	0.000294123	0.00608198
Ciclev10026284m	368.496	-1.33491	0.368809	-3.61951	0.000295157	0.00609395
Ciclev10010361m	70.6111	-1.26496	0.349568	-3.61862	0.000296174	0.00610835
Ciclev10000934m	85.0925	1.16696	0.322602	3.61735	0.00029764	0.00613197
Ciclev10017118m	479.255	0.712915	0.197124	3.61659	0.000298513	0.00614332
Ciclev10001114m	38068	1.0252	0.283816	3.6122	0.000303612	0.00624152
Ciclev10009916m	85.9312	1.34819	0.373578	3.60886	0.00030754	0.00631549
Ciclev10022133m	705.591	-0.824554	0.228643	-3.6063	0.000310595	0.00637137
Ciclev10005388m	1268.74	0.833174	0.231125	3.60487	0.000312315	0.00639977
Ciclev10011090m	1013.46	-0.6984	0.193792	-3.60387	0.000313514	0.00641747
Ciclev10002047m	433.254	-0.714492	0.198349	-3.6022	0.000315541	0.00645204
Ciclev10026158m	6540.83	-0.913632	0.253811	-3.59966	0.000318632	0.00650827
Ciclev10009377m	5552.51	-0.863299	0.239977	-3.59742	0.000321392	0.00654612
Ciclev10022684m	624.172	-0.6182	0.171843	-3.59748	0.000321314	0.00654612
Ciclev10033882m	119.21	-1.33273	0.370478	-3.59732	0.000321513	0.00654612
Ciclev10029545m	1784.07	-0.554572	0.154232	-3.59569	0.000323532	0.0065802
Ciclev10020527m	529.838	-0.733415	0.204039	-3.59449	0.000325028	0.00660361
Ciclev10021505m	2634.15	1.05435	0.293627	3.5908	0.000329666	0.00669071
Ciclev10029970m	49.6134	-1.17789	0.32811	-3.58994	0.000330755	0.00670569
Ciclev10020040m	42.5211	-1.15689	0.322286	-3.58963	0.000331148	0.00670654
Ciclev10008685m	1472.45	-0.847966	0.23629	-3.58867	0.000332365	0.00672405
Ciclev10031741m	418.095	-0.577245	0.160885	-3.58793	0.00033332	0.00673623
Ciclev10017195m	400.588	-0.760023	0.21189	-3.58687	0.000334666	0.00675629
Ciclev10008491m	1054.03	-0.902432	0.251636	-3.58626	0.000335451	0.00676438
Ciclev10029626m	1270.42	-1.00178	0.279358	-3.58601	0.000335775	0.00676438
Ciclev10000301m	1578.9	-0.606296	0.16916	-3.58417	0.000338158	0.00679804
Ciclev10025370m	1800.66	1.1204	0.312585	3.58431	0.000337964	0.00679804
Ciclev10025436m	1098.44	-0.786881	0.219692	-3.58175	0.000341306	0.00685411
Ciclev10004083m	154.722	0.810522	0.22641	3.57988	0.000343751	0.00689596
Ciclev10025164m	1611.04	1.05951	0.296106	3.57814	0.00034605	0.00693481
Ciclev10001677m	7107.81	1.13467	0.317241	3.57666	0.000348007	0.00696547
Ciclev10030726m	1782.7	-0.832993	0.232911	-3.57644	0.00034831	0.00696547
Ciclev10030626m	8825.89	1.32954	0.371949	3.57452	0.000350874	0.0070094
Ciclev10004880m	2328.69	1.18539	0.331662	3.57408	0.00035146	0.00701378
Ciclev10028168m	725.711	-0.650358	0.182123	-3.57098	0.000355642	0.00708982
Ciclev10032158m	348.42	-0.918848	0.25745	-3.56903	0.000358303	0.00713543
Ciclev10014598m	387.885	0.658762	0.184718	3.56632	0.000362036	0.00720225
Ciclev10020325m	1096.98	-0.575413	0.161495	-3.56303	0.000366592	0.0072853
Ciclev10012370m	29191.7	0.843948	0.23689	3.56262	0.000367174	0.00728835
Ciclev10015772m	1104.87	0.530257	0.148849	3.56238	0.000367509	0.00728835
Ciclev10032912m	6650.78	-0.713919	0.200439	-3.56178	0.000368348	0.00729741
Ciclev10002395m	1508.34	-1.57595	0.442496	-3.56151	0.000368732	0.00729746
Ciclev10005827m	3358.92	-0.860464	0.241647	-3.56084	0.000369675	0.00730855
Ciclev10016529m	1681.29	1.02165	0.287078	3.55881	0.000372542	0.00735761
Ciclev10032494m	10863.2	-0.746224	0.210048	-3.55264	0.000381384	0.00752445
Ciclev10009385m	641.919	0.632589	0.178099	3.55189	0.00038247	0.0075381
Ciclev10014711m	815.418	-0.648115	0.182546	-3.55042	0.000384622	0.00757268
Ciclev10004117m	4027.03	-0.773749	0.217958	-3.55	0.000385238	0.00757702
Ciclev10022359m	3062.95	0.727213	0.204991	3.54754	0.000388846	0.0076401
Ciclev10005994m	633.244	-1.0263	0.289509	-3.54497	0.000392662	0.00770716
Ciclev10001606m	1833.58	0.364586	0.102958	3.5411	0.000398457	0.00781286
Ciclev10023951m	95.515	0.92165	0.260324	3.5404	0.000399522	0.00781778
Ciclev10027603m	34.5398	-1.31342	0.37098	-3.5404	0.000399526	0.00781778
Ciclev10022624m	8020.59	-0.531427	0.150147	-3.53937	0.000401079	0.00784013
Ciclev10006517m	52.2956	-1.07219	0.302986	-3.53877	0.000402003	0.00785017
Ciclev10001491m	230.247	-0.610432	0.172569	-3.53733	0.0004042	0.00788501
Ciclev10018792m	5281.87	0.679603	0.19225	3.535	0.00040778	0.00794671
Ciclev10012698m	747.936	0.965742	0.273398	3.53237	0.000411847	0.0080178
Ciclev10032594m	103.578	-0.955499	0.27058	-3.5313	0.000413526	0.00804229
Ciclev10019778m	286.129	0.84982	0.240767	3.52964	0.00041612	0.00808451
Ciclev10012109m	344.117	0.911333	0.258257	3.52878	0.000417482	0.00810271
Ciclev10022601m	3355.04	-0.939815	0.266635	-3.52472	0.000423924	0.00821939
Ciclev10000118m	1589.21	0.432711	0.122817	3.52323	0.000426326	0.00825757
Ciclev10007846m	2368.69	0.388029	0.110168	3.52215	0.000428069	0.00827994
Ciclev10031342m	854.293	-0.767026	0.217783	-3.52197	0.000428347	0.00827994
Ciclev10008928m	106.018	-1.00288	0.284976	-3.51919	0.000432868	0.00835886
Ciclev10008916m	650.642	-0.651352	0.185328	-3.51458	0.000440446	0.00849661
Ciclev10029390m	828.835	-0.495076	0.140893	-3.51385	0.000441659	0.0085114
Ciclev10012928m	3310.21	0.94921	0.270157	3.51355	0.000442161	0.00851249
Ciclev10031803m	2788.18	0.513892	0.146396	3.51029	0.000447619	0.0086089
Ciclev10029600m	68.8962	1.41412	0.402971	3.50924	0.00044939	0.00863425
Ciclev10011598m	1326.6	0.890921	0.253909	3.50882	0.000450105	0.00863931
Ciclev10028017m	2586.25	0.405498	0.115646	3.50637	0.000454264	0.00871038
Ciclev10005101m	9564.51	0.529493	0.151054	3.50531	0.000456069	0.00873621
Ciclev10031043m	606.328	-0.841995	0.240303	-3.50388	0.000458532	0.00877459
Ciclev10009229m	462.996	-0.665137	0.189986	-3.50097	0.000463566	0.00885862
Ciclev10019350m	109.633	-1.04809	0.299408	-3.50054	0.000464314	0.00885862
Ciclev10025657m	1789.67	-1.16342	0.332329	-3.50079	0.000463873	0.00885862
Ciclev10003159m	170.439	0.570243	0.162954	3.49941	0.000466291	0.00888744
Ciclev10031169m	1656.11	0.945546	0.270327	3.49778	0.00046915	0.00892414
Ciclev10032803m	551.955	0.544068	0.15554	3.49793	0.000468891	0.00892414
Ciclev10010261m	272.903	0.690649	0.197764	3.49229	0.000478895	0.00910043
Ciclev10008225m	430.594	1.5253	0.437087	3.48969	0.000483585	0.00915881
Ciclev10011633m	1532.6	0.541933	0.155299	3.48962	0.000483712	0.00915881
Ciclev10025627m	801.222	-0.469737	0.134614	-3.48952	0.000483885	0.00915881
Ciclev10027876m	1585.93	0.532137	0.152477	3.48996	0.0004831	0.00915881
Ciclev10005208m	976.489	1.26031	0.361288	3.48837	0.000485973	0.00918922
Ciclev10007401m	1716.92	-0.760712	0.218176	-3.4867	0.000489028	0.00923783
Ciclev10015520m	827.231	1.16521	0.334385	3.48465	0.000492786	0.00929964
Ciclev10028390m	1569.56	0.338671	0.0972111	3.48387	0.00049422	0.00931749
Ciclev10025134m	166.166	-0.934347	0.268355	-3.48176	0.000498139	0.00938211
Ciclev10017089m	1415.02	0.866647	0.249204	3.47766	0.00050581	0.00950784
Ciclev10028628m	849.92	1.17199	0.336987	3.47784	0.000505474	0.00950784
Ciclev10000243m	3631.95	-0.345448	0.0993843	-3.47588	0.000509176	0.00954852
Ciclev10000955m	263.186	-1.07931	0.310546	-3.47553	0.00050985	0.00954852
Ciclev10010751m	17.7173	-1.56091	0.449045	-3.47606	0.000508848	0.00954852
Ciclev10012360m	1079.99	-0.701465	0.201834	-3.47546	0.000509974	0.00954852
Ciclev10020312m	1219.63	0.92508	0.266233	3.47469	0.000511435	0.00956649
Ciclev10029569m	3404.63	-0.998176	0.287317	-3.47413	0.000512521	0.00957741
Ciclev10012798m	590.03	-0.522488	0.150433	-3.47324	0.000514223	0.00959046
Ciclev10025964m	1415.93	0.612217	0.176262	3.47333	0.000514046	0.00959046
Ciclev10000466m	2684.38	1.37394	0.395642	3.47269	0.000515271	0.00959691
Ciclev10009323m	78.8417	-1.12585	0.324216	-3.47253	0.000515574	0.00959691
Ciclev10003761m	92.0125	-1.22785	0.353784	-3.47061	0.000519277	0.00965181
Ciclev10007586m	2440.85	0.678539	0.195616	3.46873	0.000522931	0.00965181
Ciclev10007702m	2828.5	0.774372	0.22322	3.4691	0.000522201	0.00965181
Ciclev10008024m	775.28	-0.424833	0.122443	-3.46963	0.000521173	0.00965181
Ciclev10023852m	1340.32	0.413724	0.119235	3.46983	0.000520784	0.00965181
Ciclev10028683m	860.238	0.960956	0.27704	3.46865	0.000523072	0.00965181
Ciclev10029069m	162.266	-1.14904	0.331207	-3.46926	0.000521902	0.00965181
Ciclev10030351m	1863.3	-0.383494	0.110505	-3.47037	0.000519735	0.00965181
Ciclev10031140m	1406.79	-0.820841	0.236606	-3.46924	0.000521936	0.00965181
Ciclev10016943m	1560.24	-1.42528	0.41104	-3.46749	0.000525347	0.00968444
Ciclev10028674m	6898.51	0.809162	0.233472	3.46577	0.000528716	0.00973714
Ciclev10013885m	201.705	1.32064	0.381436	3.46229	0.000535595	0.00985432
Ciclev10030583m	1640.12	-0.595761	0.17212	-3.46131	0.000537546	0.00988071
Ciclev10010964m	226.239	-1.03777	0.299918	-3.46017	0.000539842	0.00991336
Ciclev10009440m	1734.29	0.596916	0.172533	3.45972	0.000540738	0.00992029
Ciclev10007249m	8417.39	0.59042	0.170704	3.45874	0.000542704	0.0099468
Ciclev10009524m	279.521	0.489626	0.141599	3.45784	0.000544517	0.00997046
Ciclev10025301m	3374.77	-0.46484	0.134515	-3.45568	0.000548898	0.010041
Ciclev10009868m	3463.4	-0.719848	0.208337	-3.45521	0.000549864	0.0100491
Ciclev10015356m	311.1	-1.33964	0.387782	-3.45462	0.000551065	0.0100518
Ciclev10032164m	460.993	1.251	0.362118	3.45468	0.00055095	0.0100518
Ciclev10021745m	198.082	1.54868	0.448427	3.45359	0.000553183	0.0100808
Ciclev10020644m	1102.74	-0.49985	0.144786	-3.45233	0.00055576	0.0101181
Ciclev10028136m	3458.86	0.625188	0.181175	3.45073	0.000559066	0.0101686
Ciclev10011737m	659.615	-0.507319	0.14718	-3.44693	0.000566989	0.0103029
Ciclev10002005m	1470.99	0.468855	0.13604	3.44644	0.000568018	0.0103118
Ciclev10028219m	1290.8	-0.464723	0.134997	-3.44246	0.000576441	0.0104548
Ciclev10027386m	293.18	0.786613	0.228824	3.43764	0.000586805	0.0106326
Ciclev10021452m	51400.7	0.877922	0.255476	3.43642	0.000589455	0.0106705
Ciclev10026263m	764.765	0.584345	0.170061	3.43609	0.000590182	0.0106736
Ciclev10024582m	410.206	-0.688337	0.200359	-3.43552	0.000591424	0.0106859
Ciclev10010679m	310.517	0.742651	0.216201	3.435	0.000592554	0.0106962
Ciclev10005127m	561.038	-1.37491	0.400646	-3.43175	0.000599709	0.0108049
Ciclev10029803m	38447.7	0.626845	0.182648	3.43199	0.000599167	0.0108049
Ciclev10002838m	486.333	-0.699889	0.204015	-3.43058	0.000602282	0.0108207
Ciclev10011540m	2441.05	0.712984	0.207805	3.43102	0.000601313	0.0108207
Ciclev10028678m	552.386	0.728329	0.212304	3.43059	0.000602271	0.0108207
Ciclev10014328m	3129.96	0.736968	0.214869	3.42985	0.000603925	0.01084
Ciclev10000808m	2544.5	0.904508	0.263781	3.42901	0.000605792	0.0108633
Ciclev10027835m	4320.91	-0.558263	0.162881	-3.42743	0.000609313	0.0109162
Ciclev10018363m	147.045	-0.796712	0.232481	-3.42699	0.00061031	0.0109238
Ciclev10015739m	1889.17	0.989466	0.288787	3.42628	0.000611902	0.0109384
Ciclev10031409m	473.744	-0.731602	0.213537	-3.42612	0.000612274	0.0109384
Ciclev10005032m	120.92	-0.687845	0.200932	-3.42327	0.000618716	0.0110432
Ciclev10004462m	3101.35	0.40592	0.118619	3.42205	0.000621504	0.0110723
Ciclev10007282m	3054.03	-0.379919	0.111013	-3.4223	0.00062094	0.0110723
Ciclev10020269m	978.814	-0.62108	0.181552	-3.42095	0.000624023	0.0110999
Ciclev10025755m	10734.2	0.993849	0.290525	3.42087	0.000624216	0.0110999
Ciclev10020168m	3064.15	0.930788	0.272175	3.41981	0.000626649	0.0111328
Ciclev10017967m	51.2975	-1.09471	0.320237	-3.41845	0.000629794	0.0111783
Ciclev10021461m	904.67	-0.634335	0.18564	-3.41702	0.000633101	0.0112265
Ciclev10020415m	668.735	0.829079	0.242683	3.4163	0.000634777	0.0112458
Ciclev10000527m	115.147	-1.16786	0.341919	-3.41561	0.000636386	0.0112638
Ciclev10020175m	683.787	-0.672549	0.19695	-3.41481	0.000638261	0.0112866
Ciclev10021909m	1899.03	-0.62972	0.184464	-3.41377	0.000640701	0.0113193
Ciclev10018876m	43.6275	-1.19547	0.350277	-3.41292	0.000642712	0.0113443
Ciclev10000863m	646.738	-0.498138	0.145974	-3.41251	0.000643685	0.011351
Ciclev10032055m	552.349	0.470066	0.137763	3.41215	0.000644537	0.0113555
Ciclev10028257m	600.098	1.11859	0.327859	3.41179	0.000645374	0.0113598
Ciclev10023925m	251.711	1.13034	0.331331	3.41152	0.000646015	0.0113606
Ciclev10010949m	255.589	-0.636678	0.186654	-3.411	0.000647247	0.01137
Ciclev10014586m	12751.7	1.03767	0.304231	3.41079	0.000647738	0.01137
Ciclev10025096m	745.129	-0.796096	0.233453	-3.41008	0.000649427	0.0113891
Ciclev10012509m	1617.83	-0.655607	0.192284	-3.40958	0.000650637	0.0113999
Ciclev10017893m	82.6116	-0.922916	0.270757	-3.40865	0.00065284	0.011428
Ciclev10030416m	573.084	-0.733039	0.215114	-3.40768	0.000655178	0.0114584
Ciclev10014199m	28918.5	-1.40641	0.412903	-3.40615	0.000658863	0.0115123
Ciclev10005833m	131.195	-1.50727	0.443013	-3.40231	0.000668195	0.0116587
Ciclev10010021m	172.277	-0.785989	0.231041	-3.40195	0.000669069	0.0116587
Ciclev10020053m	4108.36	1.00281	0.294765	3.40208	0.000668744	0.0116587
Ciclev10025597m	511.398	-0.822874	0.242046	-3.39966	0.000674694	0.0117459
Ciclev10002960m	234.357	-0.829156	0.243921	-3.39929	0.000675617	0.0117513
Ciclev10026722m	19559.9	0.725482	0.21345	3.39883	0.000676743	0.0117602
Ciclev10000199m	3268.03	-1.12939	0.33248	-3.39686	0.000681631	0.0118337
Ciclev10027827m	100.109	-1.00921	0.297122	-3.39663	0.000682211	0.0118337
Ciclev10002209m	699.663	1.13656	0.334801	3.39472	0.000686995	0.0119058
Ciclev10014491m	2233.35	0.633016	0.186484	3.39447	0.000687618	0.0119058
Ciclev10033781m	73.2583	1.06511	0.313898	3.39318	0.000690871	0.0119513
Ciclev10015272m	2563.79	0.518196	0.152728	3.39293	0.000691497	0.0119513
Ciclev10023714m	224.013	-0.829131	0.244396	-3.39257	0.000692408	0.0119563
Ciclev10000797m	3039.86	-0.497984	0.146798	-3.39231	0.000693051	0.0119565
Ciclev10005783m	1154.29	-0.474513	0.139898	-3.39185	0.000694218	0.0119659
Ciclev10024248m	147.587	-1.05843	0.312162	-3.39066	0.000697247	0.0120072
Ciclev10027787m	302.661	-0.809793	0.238874	-3.39004	0.000698835	0.0120237
Ciclev10004495m	154.115	-0.836815	0.247065	-3.38702	0.000706565	0.0121349
Ciclev10026234m	95.1929	0.939776	0.27745	3.38719	0.000706136	0.0121349
Ciclev10016771m	785.512	1.1595	0.342408	3.3863	0.000708407	0.0121556
Ciclev10013153m	603.75	-0.571099	0.16873	-3.38468	0.000712601	0.0122088
Ciclev10016299m	7389.08	0.287964	0.0850804	3.38461	0.000712789	0.0122088
Ciclev10012457m	826.242	0.727082	0.214879	3.38368	0.000715215	0.0122394
Ciclev10010295m	251.101	-1.27641	0.377307	-3.38293	0.00071716	0.0122617
Ciclev10014112m	2017.55	0.74027	0.218843	3.38266	0.000717874	0.0122629
Ciclev10001071m	265.177	0.606643	0.179421	3.38111	0.000721937	0.0123213
Ciclev10033230m	441.891	-0.798407	0.236182	-3.38047	0.000723625	0.0123391
Ciclev10008727m	1351.79	-0.528117	0.156243	-3.38011	0.000724565	0.0123441
Ciclev10000434m	1155.67	-0.538531	0.159379	-3.37892	0.000727699	0.0123865
Ciclev10022253m	30.8876	-1.49493	0.442477	-3.37855	0.000728687	0.0123922
Ciclev10016719m	1178.83	0.882704	0.261424	3.37653	0.000734063	0.0124725
Ciclev10026865m	343.085	-0.898926	0.266471	-3.37345	0.000742334	0.0126019
Ciclev10001476m	1025.88	0.59444	0.176258	3.37255	0.000744746	0.0126316
Ciclev10004220m	4672.12	-0.362951	0.10765	-3.37158	0.000747372	0.0126636
Ciclev10022834m	643.904	-0.572007	0.169666	-3.37137	0.000747958	0.0126636
Ciclev10030675m	850.387	-0.51093	0.151563	-3.37108	0.000748752	0.0126658
Ciclev10027070m	297.159	0.604099	0.179308	3.36906	0.000754262	0.0127477
Ciclev10032269m	739.328	0.576869	0.171261	3.36836	0.000756178	0.0127688
Ciclev10026055m	572.645	0.625599	0.185939	3.36454	0.000766703	0.0129351
Ciclev10023423m	27.7163	-1.35798	0.404127	-3.36028	0.000778626	0.0131246
Ciclev10001181m	3053.86	0.523706	0.155881	3.35965	0.000780424	0.0131433
Ciclev10013195m	437.601	-0.842511	0.250798	-3.35932	0.000781346	0.0131473
Ciclev10011611m	701.492	-0.982009	0.292366	-3.35883	0.000782728	0.013156
Ciclev10023994m	92.3533	1.21462	0.361639	3.35865	0.00078324	0.013156
Ciclev10000363m	5482.21	1.10327	0.328729	3.35617	0.000790289	0.0132596
Ciclev10003351m	527.769	-0.517223	0.15414	-3.35555	0.000792069	0.0132596
Ciclev10007029m	50.1946	-1.28814	0.383866	-3.35571	0.000791611	0.0132596
Ciclev10012737m	33.3159	-1.27876	0.381092	-3.35551	0.000792188	0.0132596
Ciclev10006280m	433.84	-0.805341	0.240067	-3.35464	0.00079467	0.0132895
Ciclev10021887m	43.7025	1.18221	0.352448	3.35429	0.000795678	0.0132947
Ciclev10005800m	634.708	0.534587	0.159399	3.35376	0.000797204	0.0133086
Ciclev10004806m	1204.64	-0.728923	0.217464	-3.35193	0.000802512	0.0133855
Ciclev10011033m	6711.95	0.471204	0.140598	3.35142	0.000803988	0.0133984
Ciclev10032113m	1155.07	0.344863	0.102923	3.35068	0.000806133	0.0134224
Ciclev10016586m	1729.33	-0.397051	0.118611	-3.34752	0.000815375	0.0135645
Ciclev10032969m	5817.27	-0.736515	0.220125	-3.34589	0.000820193	0.0136328
Ciclev10009222m	1596.35	0.578013	0.17277	3.34556	0.000821155	0.0136369
Ciclev10004208m	4386.15	-0.578711	0.173033	-3.34452	0.000824256	0.0136765
Ciclev10031678m	1211.94	0.599299	0.179213	3.34406	0.000825604	0.013687
Ciclev10021134m	1231.66	0.485233	0.145148	3.34302	0.000828721	0.0137148
Ciclev10023246m	540.396	-0.685059	0.204916	-3.34312	0.000828412	0.0137148
Ciclev10018753m	1589.46	-0.450774	0.134853	-3.3427	0.000829662	0.0137185
Ciclev10004343m	3036.33	-0.508928	0.152295	-3.34172	0.000832602	0.0137552
Ciclev10011394m	552.98	-0.526854	0.157702	-3.34082	0.000835305	0.013788
Ciclev10018932m	412.887	-0.664672	0.199057	-3.3391	0.000840503	0.0138618
Ciclev10004620m	4487.39	1.30719	0.391674	3.33744	0.000845525	0.0139272
Ciclev10019362m	3892.93	0.641023	0.192077	3.33731	0.000845928	0.0139272
Ciclev10030286m	1804.72	-0.359389	0.107724	-3.33621	0.000849303	0.0139707
Ciclev10001908m	3614.9	-0.378439	0.113473	-3.33506	0.000852799	0.0140161
Ciclev10000349m	1470.68	0.81134	0.243374	3.33372	0.00085694	0.0140721
Ciclev10031886m	50608.9	1.00465	0.301416	3.33309	0.000858877	0.0140918
Ciclev10004099m	1097.77	1.49271	0.448046	3.33161	0.00086345	0.0141546
Ciclev10020939m	650.471	0.46172	0.138815	3.32616	0.000880516	0.014422
Ciclev10023259m	246.789	-0.939109	0.282532	-3.32391	0.000887649	0.0145264
Ciclev10011370m	313.062	-0.780272	0.235019	-3.32004	0.000900033	0.0147165
Ciclev10021034m	2221.1	-0.636985	0.19193	-3.31885	0.000903894	0.0147669
Ciclev10025027m	2204.8	-0.532184	0.160403	-3.3178	0.000907296	0.0148099
Ciclev10025693m	97.0925	1.10945	0.334572	3.31604	0.000913038	0.014886
Ciclev10027494m	267.548	-0.808002	0.243676	-3.31589	0.000913521	0.014886
Ciclev10023577m	2717.2	1.16473	0.351313	3.31535	0.000915296	0.0149022
Ciclev10033474m	26.8856	-1.1715	0.353397	-3.31495	0.000916585	0.0149105
Ciclev10018004m	107.081	-0.779139	0.23517	-3.31309	0.000922718	0.0149975
Ciclev10015234m	1220.19	1.43445	0.433027	3.31261	0.000924289	0.0150103
Ciclev10016904m	1565.13	-0.799106	0.24138	-3.31057	0.000931064	0.0150946
Ciclev10025395m	3718.39	0.791722	0.239139	3.31073	0.000930539	0.0150946
Ciclev10024601m	8630.8	1.15136	0.347825	3.31016	0.00093241	0.0151036
Ciclev10029767m	1191.58	-0.707431	0.213752	-3.30959	0.00093432	0.0151217
Ciclev10015266m	2273.26	0.949654	0.287031	3.30854	0.000937829	0.0151657
Ciclev10018697m	11647.2	0.454617	0.137419	3.30825	0.000938814	0.0151688
Ciclev10020116m	10509	1.37677	0.416325	3.30697	0.000943116	0.0152254
Ciclev10011653m	1755.93	-0.419783	0.126976	-3.30601	0.000946345	0.0152646
Ciclev10016256m	8247.79	-0.917225	0.27748	-3.30555	0.000947902	0.0152768
Ciclev10020467m	968.887	-0.864393	0.261534	-3.30509	0.00094946	0.015289
Ciclev10001007m	2273.74	1.08799	0.329338	3.30358	0.000954595	0.0153329
Ciclev10026361m	793.748	0.602534	0.182375	3.30383	0.000953746	0.0153329
Ciclev10031215m	1935.83	1.29446	0.391817	3.30375	0.000954024	0.0153329
Ciclev10001161m	2828.18	0.450796	0.136521	3.30202	0.000959926	0.0154056
Ciclev10023235m	1587.29	-0.661857	0.200455	-3.30178	0.000960735	0.0154056
Ciclev10007209m	312.887	-0.909033	0.275505	-3.29952	0.000968515	0.0154685
Ciclev10007358m	815.974	-0.765767	0.232029	-3.3003	0.000965805	0.0154685
Ciclev10021233m	241.095	-1.07756	0.326587	-3.29946	0.000968703	0.0154685
Ciclev10021613m	227.341	-0.617306	0.187087	-3.29957	0.000968315	0.0154685
Ciclev10026750m	655.657	-1.13193	0.343059	-3.29952	0.000968507	0.0154685
Ciclev10003249m	6486.31	1.16774	0.354162	3.29719	0.000976577	0.0155422
Ciclev10020807m	1140.45	-0.481493	0.146008	-3.29772	0.00097472	0.0155422
Ciclev10029650m	175.085	1.39834	0.424081	3.29734	0.000976042	0.0155422
Ciclev10033304m	121.39	-0.939883	0.285045	-3.29732	0.000976135	0.0155422
Ciclev10023147m	175.375	0.7365	0.223392	3.2969	0.000977583	0.0155453
Ciclev10015144m	497.771	-1.28499	0.389902	-3.29567	0.000981861	0.01559
Ciclev10018906m	468.64	-0.736506	0.22348	-3.29563	0.000982027	0.01559
Ciclev10024277m	218.192	-0.778	0.236134	-3.29474	0.000985137	0.0156264
Ciclev10000267m	1763.48	-0.444825	0.135059	-3.29356	0.00098926	0.0156787
Ciclev10004798m	683.65	-0.759943	0.230913	-3.29103	0.000998203	0.0158074
Ciclev10004869m	252.906	0.716532	0.217885	3.28858	0.00100695	0.0159327
Ciclev10001873m	1389.88	1.04904	0.31917	3.28677	0.00101344	0.0160124
Ciclev10008851m	287.618	-0.82749	0.251787	-3.28647	0.00101451	0.0160124
Ciclev10008878m	2217.48	0.442816	0.134731	3.28666	0.00101384	0.0160124
Ciclev10022317m	596.805	0.474741	0.1445	3.2854	0.00101839	0.0160605
Ciclev10006177m	5547.39	-0.713952	0.217376	-3.28442	0.00102194	0.0161031
Ciclev10000822m	1491.7	1.01118	0.308005	3.28299	0.00102712	0.0161714
Ciclev10031813m	131.247	-1.12007	0.341236	-3.28239	0.0010293	0.0161924
Ciclev10032800m	7631.25	-0.783452	0.238784	-3.28101	0.00103437	0.0162588
Ciclev10003758m	9966.76	-0.676405	0.206231	-3.27984	0.00103865	0.0163126
Ciclev10012212m	3666.3	-0.441218	0.134539	-3.27948	0.00103999	0.0163161
Ciclev10032875m	329.557	1.07187	0.326856	3.27932	0.00104058	0.0163161
Ciclev10003359m	276.52	0.90222	0.275367	3.27643	0.00105128	0.0164421
Ciclev10004777m	1148.23	-0.374305	0.114264	-3.27578	0.0010537	0.0164421
Ciclev10008276m	3283.12	0.435161	0.132798	3.27686	0.00104969	0.0164421
Ciclev10017789m	195.941	-0.772399	0.235792	-3.27576	0.00105378	0.0164421
Ciclev10019669m	301.423	1.06343	0.324555	3.27658	0.00105073	0.0164421
Ciclev10028980m	1479.58	-0.902691	0.275555	-3.2759	0.00105326	0.0164421
Ciclev10016628m	1481.18	-0.599785	0.183149	-3.27484	0.00105721	0.0164739
Ciclev10028101m	41198.7	0.773546	0.236215	3.27475	0.00105754	0.0164739
Ciclev10021279m	487.363	0.589673	0.18009	3.27433	0.00105914	0.0164853
Ciclev10029428m	2523.45	0.815293	0.249075	3.27329	0.00106305	0.0165327
Ciclev10004307m	160.97	-1.16863	0.357068	-3.27284	0.00106474	0.0165454
Ciclev10024676m	4538.3	-0.816948	0.249662	-3.27222	0.00106708	0.0165683
Ciclev10011492m	162.547	-0.897924	0.274494	-3.2712	0.00107092	0.0166144
Ciclev10011995m	575.849	-0.885089	0.270774	-3.26874	0.00108029	0.0167462
Ciclev10009162m	6707.42	-0.688367	0.210616	-3.26835	0.00108178	0.0167557
Ciclev10031864m	417.226	-0.888159	0.272045	-3.26475	0.0010956	0.0169561
Ciclev10020238m	1318.4	-0.637075	0.195336	-3.26142	0.00110854	0.0171424
Ciclev10000256m	3821.54	-1.13418	0.347819	-3.26084	0.00111083	0.017164
Ciclev10029315m	3020.89	1.07759	0.330514	3.26033	0.00111282	0.0171808
Ciclev10000871m	1898.93	-0.497733	0.152688	-3.2598	0.00111491	0.0171992
Ciclev10001872m	654.964	-0.91907	0.282008	-3.25902	0.00111797	0.0172278
Ciclev10030976m	1035.05	0.512151	0.157156	3.25887	0.00111857	0.0172278
Ciclev10033549m	59.7762	-1.09031	0.334733	-3.25724	0.00112503	0.0173133
Ciclev10011933m	76.1656	1.18194	0.363035	3.25572	0.00113105	0.0173557
Ciclev10022163m	3040.95	0.477261	0.146596	3.25563	0.00113142	0.0173557
Ciclev10022255m	3024.81	-0.605037	0.185822	-3.25601	0.00112991	0.0173557
Ciclev10029073m	1095.49	-0.806611	0.247716	-3.25619	0.00112917	0.0173557
Ciclev10010939m	553.539	0.514504	0.15814	3.25347	0.00114003	0.0174737
Ciclev10015637m	960.127	-0.513201	0.157751	-3.25324	0.00114097	0.0174742
Ciclev10011383m	467.585	-0.990307	0.304441	-3.25287	0.00114247	0.0174831
Ciclev10018369m	42.9904	-1.13166	0.348125	-3.25073	0.0011511	0.0176011
Ciclev10011659m	2501.73	0.771018	0.237246	3.24986	0.00115461	0.0176405
Ciclev10024139m	33.4639	1.15368	0.355048	3.24938	0.00115658	0.0176565
Ciclev10023398m	154.765	-0.832481	0.256265	-3.24851	0.00116011	0.0176963
Ciclev10001322m	673.482	0.670465	0.206407	3.24826	0.00116112	0.0176976
Ciclev10033771m	148.97	-0.615738	0.189573	-3.24803	0.00116206	0.0176979
Ciclev10004534m	2368.77	1.00321	0.308954	3.24712	0.00116581	0.0176984
Ciclev10004888m	1971.78	-0.603917	0.185975	-3.24731	0.00116503	0.0176984
Ciclev10017170m	24689.3	0.769333	0.236903	3.24746	0.00116439	0.0176984
Ciclev10019425m	119.728	-0.92355	0.284403	-3.24733	0.00116493	0.0176984
Ciclev10008272m	509.359	-0.495726	0.152688	-3.24666	0.00116767	0.0176985
Ciclev10012508m	9675.9	-0.824977	0.254098	-3.24669	0.00116756	0.0176985
Ciclev10003454m	50.4656	-0.983057	0.302855	-3.24596	0.00117054	0.0177279
Ciclev10021133m	578.083	-0.549333	0.169321	-3.24434	0.00117724	0.0178154
Ciclev10000541m	2398.13	-0.434645	0.13404	-3.24265	0.00118425	0.0179072
Ciclev10019638m	29370	0.742582	0.229279	3.23878	0.00120044	0.0181377
Ciclev10027522m	157.095	-0.812997	0.251041	-3.2385	0.00120161	0.018141
Ciclev10012147m	415.771	0.542577	0.167568	3.23795	0.0012039	0.0181613
Ciclev10013102m	166.251	0.570606	0.176355	3.23556	0.00121404	0.0182998
Ciclev10023955m	111.6	-0.970204	0.299929	-3.23478	0.00121736	0.0183352
Ciclev10001726m	2011.35	-1.04752	0.323892	-3.23417	0.00121997	0.0183602
Ciclev10028562m	1122.33	-0.470769	0.145594	-3.23343	0.00122312	0.018393
Ciclev10005613m	8725.52	-0.701991	0.217148	-3.23277	0.00122596	0.0184213
Ciclev10004836m	783.738	1.01524	0.314121	3.23199	0.00122931	0.0184571
Ciclev10026890m	11.5333	-1.45052	0.448971	-3.23077	0.00123456	0.0185214
Ciclev10019203m	2061.13	0.730752	0.226211	3.2304	0.00123616	0.0185307
Ciclev10013255m	230.755	-0.594533	0.184235	-3.22703	0.00125081	0.0187357
Ciclev10010820m	185.149	1.28671	0.398857	3.22599	0.00125538	0.0187893
Ciclev10004048m	51.4937	-1.09098	0.338412	-3.22382	0.00126492	0.0189173
Ciclev10027297m	125.1	-0.898283	0.278661	-3.22357	0.00126603	0.0189191
Ciclev10014595m	237.29	-1.0368	0.321734	-3.22254	0.00127058	0.0189599
Ciclev10018618m	1337.73	0.64325	0.199612	3.22251	0.00127074	0.0189599
Ciclev10004689m	1502.65	1.02383	0.318104	3.21854	0.00128844	0.019209
Ciclev10019145m	2692.33	-0.553692	0.172086	-3.21752	0.00129302	0.0192622
Ciclev10029251m	1861.96	0.635528	0.197538	3.21725	0.00129426	0.0192656
Ciclev10002869m	4156.03	0.464482	0.144449	3.21555	0.00130197	0.0192752
Ciclev10026719m	5449.04	-0.677333	0.210605	-3.21613	0.00129931	0.0192752
Ciclev10027726m	5035.89	-0.409547	0.127333	-3.21634	0.00129835	0.0192752
Ciclev10028252m	747.195	1.05191	0.327008	3.21679	0.00129636	0.0192752
Ciclev10029292m	2311.14	0.296429	0.0921815	3.21572	0.0013012	0.0192752
Ciclev10031503m	731.01	-1.27326	0.395939	-3.21581	0.00130079	0.0192752
Ciclev10032493m	554.458	-0.457529	0.142239	-3.21663	0.00129707	0.0192752
Ciclev10017343m	56.5884	-0.956182	0.297439	-3.21472	0.00130573	0.0193159
Ciclev10017507m	104.054	-1.05275	0.327589	-3.21362	0.00131071	0.0193745
Ciclev10024628m	504.856	0.832574	0.259267	3.21126	0.00132155	0.0195198
Ciclev10028316m	277.981	-1.08316	0.337402	-3.21029	0.001326	0.0195703
Ciclev10024615m	152.034	0.749413	0.233495	3.20954	0.00132946	0.0196062
Ciclev10024593m	286.672	-0.953933	0.297472	-3.2068	0.00134219	0.0197678
Ciclev10028344m	30.7542	-1.18935	0.37089	-3.20674	0.00134249	0.0197678
Ciclev10027765m	2153.17	0.865926	0.270259	3.20406	0.00135505	0.0199221
Ciclev10028667m	945.511	1.08145	0.337516	3.20415	0.00135464	0.0199221
Ciclev10022594m	8031.1	-0.522353	0.163051	-3.20363	0.00135709	0.0199367
Ciclev10026310m	1224.77	0.469626	0.146625	3.20291	0.00136046	0.0199708
Ciclev10021938m	799.748	-0.588811	0.183941	-3.20108	0.00136914	0.0200674
Ciclev10026797m	586.461	0.649562	0.202907	3.20128	0.00136818	0.0200674
Ciclev10008115m	5314.02	0.572017	0.178808	3.19907	0.00137874	0.0201739
Ciclev10024384m	14.3586	1.37644	0.430276	3.19896	0.00137926	0.0201739
Ciclev10026619m	565.17	0.938628	0.293423	3.19889	0.00137957	0.0201739
Ciclev10023847m	12.941	-1.42778	0.446397	-3.19844	0.00138173	0.02019
Ciclev10021441m	524.888	0.385621	0.120587	3.19786	0.00138453	0.0202155
Ciclev10004896m	152.063	1.35131	0.42264	3.19731	0.00138717	0.0202385
Ciclev10017659m	36.6034	-1.08291	0.33879	-3.19641	0.00139152	0.0202864
Ciclev10014428m	1405.5	1.35499	0.423987	3.19582	0.00139433	0.0202964
Ciclev10019766m	1299.21	-0.41586	0.130124	-3.19586	0.00139413	0.0202964
Ciclev10014036m	1310.52	-0.666917	0.20876	-3.19466	0.00139997	0.020363
Ciclev10021015m	795.073	-0.870962	0.272749	-3.19327	0.00140673	0.0204458
Ciclev10000440m	980.133	-0.58061	0.181857	-3.19268	0.0014096	0.0204719
Ciclev10008914m	7.47784	-1.40803	0.441122	-3.19193	0.00141327	0.0205061
Ciclev10018839m	153.25	0.954622	0.29909	3.19176	0.0014141	0.0205061
Ciclev10008063m	261.351	-0.584429	0.183398	-3.18668	0.00143918	0.0208484
Ciclev10033659m	72.0215	-1.08482	0.340439	-3.18653	0.00143989	0.0208484
Ciclev10006848m	7.87294	1.43073	0.449047	3.18614	0.00144185	0.0208609
Ciclev10002769m	441.54	-0.528695	0.1661	-3.18299	0.00145765	0.0210689
Ciclev10008401m	1039.77	0.399522	0.125524	3.18283	0.00145843	0.0210689
Ciclev10017223m	313.797	-0.536884	0.168753	-3.18148	0.00146523	0.0211462
Ciclev10031251m	114.06	-0.701053	0.220364	-3.18133	0.00146599	0.0211462
Ciclev10003408m	156.462	-1.05769	0.332498	-3.18104	0.00146749	0.0211519
Ciclev10032694m	3826.57	-0.76887	0.241839	-3.17926	0.00147652	0.0212659
Ciclev10010568m	54.9826	-0.953508	0.300132	-3.17696	0.00148827	0.0214189
Ciclev10008687m	5311.38	0.295413	0.0931038	3.17294	0.00150903	0.0217014
Ciclev10019400m	2309.76	-0.639331	0.201545	-3.17215	0.00151316	0.0217414
Ciclev10033755m	2723.75	-0.690995	0.217844	-3.17197	0.00151409	0.0217414
Ciclev10025109m	3021.65	-0.821484	0.259059	-3.17103	0.00151899	0.0217954
Ciclev10027979m	671.013	-0.517915	0.163425	-3.16913	0.00152896	0.0219219
Ciclev10029277m	556.213	-1.21359	0.383046	-3.16826	0.00153356	0.0219714
Ciclev10003019m	58.7332	-0.909875	0.287361	-3.16632	0.00154383	0.022102
Ciclev10008944m	638.265	-1.04547	0.330309	-3.16514	0.0015501	0.0221664
Ciclev10013236m	12.447	1.413	0.44644	3.16503	0.00155065	0.0221664
Ciclev10029043m	3663.96	0.356726	0.11272	3.16469	0.00155247	0.0221758
Ciclev10019067m	340.653	-0.588553	0.186112	-3.16236	0.00156498	0.0223378
Ciclev10022842m	678.447	1.37122	0.433782	3.16108	0.00157183	0.0224188
Ciclev10024306m	197.317	-0.587099	0.185777	-3.16024	0.00157641	0.0224674
Ciclev10011734m	492.644	-0.656732	0.207831	-3.15993	0.00157805	0.022474
Ciclev10010726m	85.093	-1.14008	0.360879	-3.15918	0.00158213	0.0225153
Ciclev10033291m	949.139	-0.642164	0.203308	-3.15857	0.00158543	0.0225454
Ciclev10015784m	427.566	-0.549123	0.173869	-3.15826	0.00158714	0.022553
Ciclev10001800m	289.219	1.41628	0.448688	3.15649	0.00159681	0.0226735
Ciclev10004825m	262.584	-0.593804	0.188336	-3.15289	0.0016166	0.0229375
Ciclev10016302m	3247.3	0.987946	0.313429	3.15206	0.00162124	0.0229863
Ciclev10007902m	943.081	0.478307	0.151827	3.15035	0.00163077	0.0231041
Ciclev10014769m	4472.67	0.608353	0.193231	3.14833	0.00164209	0.0232473
Ciclev10024928m	1467.53	-0.58565	0.186096	-3.14704	0.00164934	0.0233327
Ciclev10028001m	67.4884	-1.15183	0.3661	-3.14621	0.00165402	0.0233815
Ciclev10033457m	157.737	0.739252	0.235106	3.14433	0.00166465	0.0235144
Ciclev10029894m	88.8459	-0.97304	0.309607	-3.14282	0.00167326	0.0236186
Ciclev10013712m	613.128	-0.434536	0.138334	-3.14122	0.00168246	0.0237309
Ciclev10008378m	4855.59	-0.415023	0.132169	-3.14011	0.00168886	0.0238035
Ciclev10011910m	1126.42	0.976333	0.31105	3.13883	0.00169625	0.0238901
Ciclev10026264m	1956.99	0.536741	0.17105	3.13791	0.00170158	0.0239475
Ciclev10009626m	1907.67	-0.535478	0.170818	-3.13479	0.00171976	0.0241677
Ciclev10029710m	253.09	-0.96804	0.308788	-3.13496	0.00171875	0.0241677
Ciclev10005225m	422.892	-1.32335	0.422218	-3.13427	0.00172283	0.0241932
Ciclev10009594m	528.967	-0.757634	0.241745	-3.13402	0.00172429	0.0241957
Ciclev10022413m	912.629	0.503311	0.160627	3.13342	0.00172782	0.0242275
Ciclev10011368m	4364.14	0.398996	0.127358	3.13288	0.001731	0.0242419
Ciclev10029283m	85.7187	0.948211	0.302671	3.13282	0.00173139	0.0242419
Ciclev10019453m	685.802	-1.06955	0.341692	-3.13016	0.00174709	0.0244081
Ciclev10027591m	488.565	-0.739033	0.236077	-3.13048	0.0017452	0.0244081
Ciclev10028527m	879.315	-0.422185	0.134874	-3.13022	0.00174674	0.0244081
Ciclev10016425m	295.632	-0.697918	0.222997	-3.12972	0.0017497	0.0244268
Ciclev10026624m	701.657	1.36397	0.435888	3.12917	0.00175299	0.0244548
Ciclev10009399m	564.392	-0.766639	0.24502	-3.12889	0.00175468	0.0244605
Ciclev10007878m	1819.26	-0.350842	0.11214	-3.12862	0.0017563	0.0244653
Ciclev10008343m	4246.68	0.607559	0.194226	3.12811	0.00175937	0.0244901
Ciclev10004906m	309.434	1.36577	0.436844	3.12644	0.00176937	0.0245438
Ciclev10005401m	753.763	-0.473929	0.151577	-3.12666	0.00176803	0.0245438
Ciclev10015882m	676.078	-0.36443	0.116557	-3.12664	0.00176819	0.0245438
Ciclev10030016m	73.8262	0.776285	0.248301	3.12639	0.00176965	0.0245438
Ciclev10030161m	2802.41	-0.302434	0.0967098	-3.12723	0.0017646	0.0245438
Ciclev10012994m	410.707	-0.723687	0.231532	-3.12564	0.00177419	0.0245889
Ciclev10016875m	4297.92	-0.726759	0.23261	-3.12436	0.00178192	0.0246781
Ciclev10020194m	1109.35	-0.5582	0.178679	-3.12404	0.00178389	0.0246874
Ciclev10013157m	4747.3	-0.729378	0.233586	-3.12252	0.0017931	0.0247969
Ciclev10011486m	488.302	-0.551485	0.176646	-3.12199	0.00179635	0.0248239
Ciclev10015974m	819.474	0.399617	0.128071	3.12027	0.00180686	0.0249512
Ciclev10010214m	573.029	-0.709119	0.227337	-3.11924	0.00181316	0.024966
Ciclev10022404m	2278.1	-0.766	0.245572	-3.11925	0.00181312	0.024966
Ciclev10025470m	557.724	-0.765703	0.245438	-3.11974	0.0018101	0.024966
Ciclev10027379m	240.01	0.968758	0.310556	3.11944	0.00181198	0.024966
Ciclev10028894m	1042.03	0.722571	0.23167	3.11897	0.00181486	0.0249714
Ciclev10026493m	342.124	-1.20499	0.386657	-3.11642	0.0018306	0.0251698
Ciclev10019200m	7796.54	0.842494	0.270501	3.11457	0.00184211	0.0252966
Ciclev10029032m	231.73	0.68065	0.218541	3.11452	0.00184247	0.0252966
Ciclev10016720m	1292.68	-0.465919	0.149698	-3.1124	0.00185572	0.0254602
Ciclev10002008m	1726.27	1.27875	0.410986	3.11143	0.00186184	0.0255258
Ciclev10002764m	5707.24	-0.64301	0.206772	-3.10976	0.00187242	0.025618
Ciclev10020747m	12257.7	-0.560473	0.180223	-3.10988	0.00187162	0.025618
Ciclev10025845m	734.642	0.39263	0.126259	3.10973	0.00187259	0.025618
Ciclev10030941m	1726.86	0.942164	0.303024	3.1092	0.00187593	0.0256453
Ciclev10006110m	226.401	-0.592537	0.190624	-3.1084	0.00188103	0.0256967
Ciclev10004488m	819.616	-0.526374	0.169454	-3.1063	0.00189446	0.0258616
Ciclev10000416m	2989.94	-0.56141	0.180767	-3.1057	0.00189827	0.0258951
Ciclev10020914m	876.108	-0.786126	0.253335	-3.1031	0.00191503	0.0261051
Ciclev10026334m	814.576	-0.776971	0.250464	-3.10212	0.00192139	0.0261731
Ciclev10002486m	1462.46	0.956385	0.308333	3.10179	0.00192353	0.0261803
Ciclev10022689m	635.011	0.84822	0.273477	3.10162	0.00192466	0.0261803
Ciclev10023758m	1364.47	-0.9853	0.317778	-3.10059	0.00193133	0.0262523
Ciclev10013731m	12.4675	1.37266	0.442977	3.09871	0.00194364	0.0264009
Ciclev10011481m	221.571	-0.51438	0.166014	-3.09841	0.00194561	0.0264089
Ciclev10015633m	1005.59	-0.804544	0.259693	-3.09806	0.00194789	0.026421
Ciclev10003719m	1024.54	-0.497683	0.160654	-3.09785	0.00194928	0.0264211
Ciclev10015886m	839.773	-0.557092	0.179893	-3.0968	0.0019562	0.026496
Ciclev10018083m	62.3064	-0.880456	0.284384	-3.09601	0.00196141	0.0265478
Ciclev10020424m	463.373	-0.531738	0.17177	-3.09564	0.0019639	0.0265628
Ciclev10018915m	3863.56	0.55661	0.179848	3.09488	0.0019689	0.0266114
Ciclev10022149m	1573	-0.490634	0.158596	-3.09361	0.00197737	0.0267071
Ciclev10026499m	423.841	0.535144	0.173198	3.08979	0.00200301	0.0270343
Ciclev10001599m	388.555	-0.697885	0.225886	-3.08955	0.00200463	0.0270345
Ciclev10004302m	324.197	-0.485256	0.157073	-3.08936	0.00200586	0.0270345
Ciclev10002190m	339.452	-0.779577	0.252428	-3.08832	0.00201294	0.0271108
Ciclev10014965m	1143.96	1.13857	0.368763	3.08755	0.00201815	0.0271427
Ciclev10024920m	1769.26	0.806751	0.261288	3.08759	0.00201786	0.0271427
Ciclev10018197m	81.8917	-0.823516	0.266779	-3.08689	0.00202264	0.027184
Ciclev10030760m	516.806	-0.576284	0.186845	-3.08429	0.00204038	0.027403
Ciclev10006222m	5494.64	-0.627663	0.203654	-3.08201	0.0020561	0.0275948
Ciclev10004480m	2343.63	-0.283396	0.0920991	-3.07707	0.00209045	0.0280324
Ciclev10005129m	507.233	-0.563053	0.182993	-3.0769	0.00209164	0.0280324
Ciclev10023309m	3019.19	-0.672857	0.218736	-3.07611	0.00209717	0.0280868
Ciclev10005565m	768.157	-0.557285	0.181229	-3.07503	0.00210484	0.0281698
Ciclev10011354m	256.237	1.01707	0.330876	3.07388	0.00211294	0.0282188
Ciclev10015917m	1860.19	-0.733031	0.238464	-3.07397	0.00211232	0.0282188
Ciclev10028026m	1174.44	-0.489839	0.159344	-3.07411	0.00211134	0.0282188
Ciclev10004294m	1942.51	-0.494393	0.160888	-3.07291	0.00211984	0.0282913
Ciclev10016542m	476.89	-0.540864	0.176104	-3.07127	0.0021315	0.028427
Ciclev10030660m	2220.21	-0.449177	0.146332	-3.06957	0.00214365	0.028569
Ciclev10029395m	342.867	-0.686509	0.223739	-3.06834	0.0021525	0.0286669
Ciclev10000250m	2661.84	0.245958	0.0802006	3.06678	0.00216375	0.0287773
Ciclev10021801m	8000.92	0.369383	0.120446	3.06678	0.00216379	0.0287773
Ciclev10002495m	353.343	-0.544668	0.177661	-3.06578	0.00217103	0.0288444
Ciclev10014300m	3595.47	-0.299134	0.0975756	-3.06566	0.00217187	0.0288444
Ciclev10023966m	141.919	-0.732062	0.238864	-3.06477	0.00217838	0.0289109
Ciclev10019806m	245.027	-0.701823	0.22912	-3.06313	0.00219038	0.0290499
Ciclev10004023m	1107.72	-0.637722	0.20834	-3.06096	0.00220626	0.02922
Ciclev10020533m	849.072	-0.709433	0.231767	-3.06097	0.00220618	0.02922
Ciclev10015679m	1347.3	0.457705	0.14962	3.05912	0.00221985	0.0293796
Ciclev10031463m	558.432	-0.572979	0.187472	-3.05635	0.00224051	0.0296325
Ciclev10003110m	169.553	-0.705241	0.230867	-3.05475	0.00225245	0.0297491
Ciclev10013007m	1267.05	0.408281	0.133649	3.05487	0.00225155	0.0297491
Ciclev10002404m	5603.22	1.11016	0.363605	3.0532	0.00226414	0.0298623
Ciclev10009382m	281.387	-0.648147	0.212283	-3.05323	0.00226396	0.0298623
Ciclev10007963m	4118.53	-0.478407	0.156719	-3.05264	0.00226841	0.0298979
Ciclev10004362m	2923.08	0.424955	0.13928	3.05109	0.00228015	0.0300113
Ciclev10016393m	987.961	0.625329	0.204948	3.05116	0.00227963	0.0300113
Ciclev10007412m	704.545	1.30479	0.427713	3.05063	0.00228363	0.0300363
Ciclev10006201m	4344.72	0.501417	0.16438	3.05034	0.00228579	0.030044
Ciclev10019281m	1324.21	-0.506563	0.166084	-3.05004	0.00228809	0.0300536
Ciclev10023703m	865.677	0.446802	0.146563	3.04854	0.00229956	0.0301835
Ciclev10016691m	1407.48	-0.662341	0.21735	-3.04735	0.00230873	0.030283
Ciclev10015868m	692.41	0.873449	0.286651	3.04709	0.00231072	0.0302884
Ciclev10009640m	1167.54	0.671325	0.220345	3.0467	0.00231369	0.0303065
Ciclev10022846m	535.453	-0.751157	0.246598	-3.04608	0.00231842	0.0303477
Ciclev10011703m	3674.61	0.595056	0.195447	3.04459	0.00232997	0.030478
Ciclev10017082m	495.392	0.761038	0.250093	3.04302	0.00234216	0.0306164
Ciclev10004274m	21.7246	-1.14856	0.377567	-3.04199	0.00235017	0.0307001
Ciclev10030042m	4804.59	0.833858	0.27442	3.03862	0.00237666	0.0310249
Ciclev10001344m	21183.8	0.983266	0.323692	3.03766	0.00238427	0.0311029
Ciclev10004103m	1572.63	-0.785671	0.258839	-3.03536	0.00240247	0.031319
Ciclev10020875m	2232.17	1.06021	0.349361	3.03472	0.00240763	0.0313649
Ciclev10006904m	191.21	0.792658	0.26122	3.03445	0.00240974	0.031371
Ciclev10026340m	3807.55	-0.631529	0.208139	-3.03418	0.00241194	0.0313782
Ciclev10006195m	5254.26	-0.725154	0.239145	-3.03228	0.00242716	0.0315405
Ciclev10031433m	104.192	0.854833	0.281918	3.03221	0.00242772	0.0315405
Ciclev10003645m	613.061	0.380762	0.125581	3.032	0.00242941	0.0315411
Ciclev10028606m	409.235	-0.634331	0.209269	-3.03118	0.00243601	0.0316052
Ciclev10026359m	1169.26	0.758579	0.250316	3.03049	0.0024416	0.0316562
Ciclev10014972m	489.706	1.35949	0.448647	3.03019	0.00244397	0.0316654
Ciclev10022934m	1436.4	-0.371067	0.122471	-3.02984	0.00244686	0.0316814
Ciclev10021072m	2794.12	0.561947	0.185613	3.02752	0.00246573	0.0319041
Ciclev10002265m	260.647	-0.780095	0.257762	-3.02641	0.00247476	0.0319776
Ciclev10009128m	2030.54	-0.698895	0.230921	-3.02655	0.0024736	0.0319776
Ciclev10008812m	224.447	-1.30287	0.430596	-3.02575	0.00248021	0.0320264
Ciclev10027629m	4760.66	0.790335	0.261601	3.02115	0.00251816	0.0324945
Ciclev10031157m	1415.63	-0.407098	0.134798	-3.02007	0.00252716	0.0325886
Ciclev10022079m	2279.35	0.501979	0.166249	3.01945	0.00253237	0.0326338
Ciclev10011945m	3110.74	0.66033	0.218713	3.01916	0.00253473	0.0326421
Ciclev10001143m	2042.48	-0.484721	0.160677	-3.01674	0.00255508	0.0328599
Ciclev10027988m	13796.1	-1.09741	0.363771	-3.01676	0.00255489	0.0328599
Ciclev10005719m	825.76	-0.528735	0.175315	-3.01592	0.00256202	0.0329048
Ciclev10015378m	2892.52	0.309667	0.102674	3.01601	0.00256121	0.0329048
Ciclev10009346m	8989.58	-0.59476	0.197273	-3.0149	0.00257061	0.0329708
Ciclev10028106m	13175.6	0.794446	0.26349	3.01509	0.00256901	0.0329708
Ciclev10001611m	1761.69	0.639868	0.212437	3.01203	0.00259505	0.0332619
Ciclev10028220m	81.5021	1.32789	0.441061	3.01067	0.00260671	0.0333889
Ciclev10009415m	7144.99	-0.624496	0.207518	-3.00936	0.00261799	0.033511
Ciclev10018943m	6489.83	0.763746	0.253892	3.00816	0.00262837	0.0336214
Ciclev10000836m	3217.11	-0.65302	0.217154	-3.00718	0.00263684	0.0336847
Ciclev10008900m	1778.04	-0.696749	0.231711	-3.00697	0.00263861	0.0336847
Ciclev10025979m	1042.74	-0.598433	0.199012	-3.00702	0.00263819	0.0336847
Ciclev10006836m	66.5822	1.11731	0.371618	3.00662	0.0026417	0.0337015
Ciclev10033065m	4983.36	-0.808919	0.26907	-3.00635	0.00264402	0.0337086
Ciclev10005611m	1709.77	-0.702558	0.233724	-3.00593	0.00264771	0.0337331
Ciclev10001614m	2409.37	0.95001	0.316139	3.00504	0.00265547	0.0338094
Ciclev10008909m	6893.62	-0.745281	0.248029	-3.00481	0.00265745	0.0338122
Ciclev10027031m	51.6433	-0.884111	0.294289	-3.00423	0.00266255	0.0338545
Ciclev10019304m	4158.95	0.545138	0.18187	2.9974	0.00272292	0.034599
Ciclev10001743m	3614.18	0.419764	0.140079	2.99662	0.0027299	0.0346647
Ciclev10031911m	558.81	-0.415813	0.138783	-2.99614	0.00273419	0.0346961
Ciclev10021373m	433.334	0.541341	0.180726	2.99536	0.00274122	0.0347622
Ciclev10002194m	3646.59	0.558827	0.186648	2.99401	0.00275333	0.0348925
Ciclev10031158m	1701.29	-0.638417	0.213326	-2.99268	0.00276537	0.0350219
Ciclev10017607m	1914.96	-0.435871	0.145706	-2.99144	0.00277664	0.035118
Ciclev10030499m	16335.7	-1.13943	0.380874	-2.99161	0.00277509	0.035118
Ciclev10014816m	855.228	-0.826248	0.276239	-2.99106	0.00278009	0.0351384
Ciclev10015593m	155.45	0.888467	0.297118	2.99029	0.00278714	0.0352043
Ciclev10032692m	1782.22	-0.492553	0.164763	-2.98947	0.00279465	0.0352757
Ciclev10031679m	1599.46	0.56444	0.188834	2.98908	0.00279814	0.0352965
Ciclev10016329m	605.274	-0.768484	0.257179	-2.98813	0.00280692	0.0353609
Ciclev10031809m	1879.88	0.418515	0.140059	2.98812	0.00280695	0.0353609
Ciclev10012779m	8587.05	-0.627721	0.21017	-2.98673	0.00281983	0.0354997
Ciclev10011875m	7956.33	-0.703868	0.23595	-2.98312	0.00285327	0.035897
Ciclev10001370m	4039.35	0.605959	0.203189	2.98224	0.00286151	0.035977
Ciclev10029623m	839.941	-0.519714	0.174326	-2.98128	0.00287045	0.0360657
Ciclev10022619m	31.991	-1.11262	0.373327	-2.98027	0.00287993	0.036161
Ciclev10015404m	5532.18	-0.673196	0.225903	-2.98002	0.00288231	0.0361672
Ciclev10020422m	239.324	-0.689604	0.231429	-2.97977	0.00288469	0.0361732
Ciclev10003566m	7616.5	-0.579595	0.194599	-2.9784	0.00289755	0.0363106
Ciclev10019567m	2701.52	-0.375136	0.126013	-2.97696	0.00291126	0.0364585
Ciclev10011424m	680.413	0.765279	0.257106	2.97651	0.00291551	0.0364879
Ciclev10002419m	2430.81	-0.723127	0.243041	-2.97533	0.00292676	0.0365807
Ciclev10031358m	4603.84	-1.13525	0.38155	-2.97538	0.00292626	0.0365807
Ciclev10018838m	2296.45	-0.369584	0.124254	-2.97443	0.00293535	0.0366641
Ciclev10019944m	133.56	0.788581	0.26514	2.9742	0.0029375	0.0366669
Ciclev10011048m	5881.04	-0.502712	0.169051	-2.97373	0.00294205	0.0366997
Ciclev10014925m	2830.61	0.285846	0.096132	2.97348	0.00294445	0.0367057
Ciclev10006044m	424.188	-0.462984	0.155769	-2.97224	0.00295633	0.0368298
Ciclev10015889m	341.558	-0.720867	0.242553	-2.972	0.00295871	0.0368353
Ciclev10004948m	1773.14	0.778766	0.262119	2.97104	0.00296797	0.0369266
Ciclev10024178m	271.04	-0.481427	0.162098	-2.96998	0.00297822	0.03703
Ciclev10016525m	20317.7	0.758561	0.255464	2.96934	0.00298437	0.0370823
Ciclev10031094m	2050.96	1.07654	0.362678	2.96832	0.0029943	0.0371816
Ciclev10010626m	173.941	0.917944	0.309388	2.96697	0.00300748	0.0373209
Ciclev10010841m	2532.7	-0.387468	0.130606	-2.9667	0.00301014	0.0373296
Ciclev10026724m	84.9718	-1.01918	0.343653	-2.96572	0.00301978	0.0374248
Ciclev10030588m	3804.66	-0.391202	0.131921	-2.96542	0.0030227	0.0374367
Ciclev10012168m	267.518	-0.760606	0.256572	-2.9645	0.00303178	0.0375249
Ciclev10009097m	473.909	0.371101	0.125197	2.96414	0.00303526	0.0375436
Ciclev10006235m	252.649	1.19415	0.402954	2.96347	0.00304187	0.0376011
Ciclev10014442m	3454.67	-0.543537	0.183453	-2.96281	0.00304843	0.0376578
Ciclev10004432m	13707.8	0.631377	0.213163	2.96195	0.00305699	0.0377391
Ciclev10015554m	119.656	0.854266	0.288438	2.9617	0.00305949	0.0377456
Ciclev10005087m	3443.82	0.849061	0.28676	2.96088	0.00306758	0.037821
Ciclev10015040m	1886.48	-0.457804	0.154652	-2.96021	0.00307426	0.0378789
Ciclev10009803m	72.3109	-0.976051	0.329842	-2.95914	0.00308495	0.0379857
Ciclev10014993m	304.905	-0.95126	0.321486	-2.95895	0.00308694	0.0379857
Ciclev10021685m	284.592	0.795811	0.268969	2.95875	0.0030889	0.0379857
Ciclev10002110m	2604.58	-0.374237	0.126524	-2.95784	0.00309805	0.0380737
Ciclev10010830m	1794.18	0.390084	0.131917	2.95703	0.00310615	0.0381488
Ciclev10026371m	712.296	-0.700911	0.237158	-2.95547	0.00312195	0.0383182
Ciclev10000982m	1311.7	-0.471718	0.159658	-2.95456	0.00313119	0.0384068
Ciclev10018859m	5905.79	-0.392861	0.133001	-2.95382	0.0031387	0.0384743
Ciclev10002413m	1680.84	-0.7678	0.25998	-2.9533	0.00314395	0.0385114
Ciclev10030134m	6612.04	-0.671753	0.227472	-2.95312	0.00314577	0.0385114
Ciclev10011409m	1001.24	0.462898	0.156798	2.95219	0.00315533	0.0386038
Ciclev10028284m	2949.92	-0.496331	0.168281	-2.94942	0.00318367	0.0389256
Ciclev10000789m	478.48	-0.489453	0.16598	-2.94886	0.00318949	0.0389426
Ciclev10001440m	964.271	0.726721	0.246472	2.9485	0.00319322	0.0389426
Ciclev10022342m	677.487	-0.36401	0.123437	-2.94897	0.0031884	0.0389426
Ciclev10028957m	1962.76	-0.555075	0.188252	-2.94857	0.00319248	0.0389426
Ciclev10015251m	1151.34	-0.953964	0.323805	-2.9461	0.00321803	0.0392201
Ciclev10016747m	795.493	-0.48587	0.164963	-2.94533	0.00322608	0.0392932
Ciclev10023466m	4185.54	-0.710332	0.241354	-2.94311	0.00324928	0.0395505
Ciclev10008638m	289.207	0.914937	0.310916	2.94271	0.00325349	0.0395766
Ciclev10007808m	4027.56	-0.527665	0.179335	-2.94235	0.00325734	0.0395771
Ciclev10009717m	508.872	0.424906	0.144422	2.94212	0.00325976	0.0395771
Ciclev10010336m	1321.91	-0.736675	0.250383	-2.94219	0.00325901	0.0395771
Ciclev10024708m	1967.5	0.619469	0.210593	2.94155	0.00326575	0.0396248
Ciclev10010000m	747.005	1.29262	0.43947	2.94132	0.00326821	0.0396294
Ciclev10020540m	556.78	0.692425	0.235445	2.94092	0.0032724	0.0396298
Ciclev10026665m	1399.54	0.654453	0.222524	2.94105	0.00327104	0.0396298
Ciclev10025154m	742.968	0.358691	0.121996	2.94019	0.00328007	0.0396975
Ciclev10010138m	2461.37	-0.678542	0.230802	-2.93993	0.00328283	0.0397059
Ciclev10017236m	1011.68	0.903282	0.307359	2.93885	0.00329435	0.0398199
Ciclev10031584m	591.431	-0.98379	0.334861	-2.93791	0.00330432	0.0399152
Ciclev10031029m	3335.05	0.391295	0.133209	2.93745	0.00330925	0.0399495
Ciclev10005900m	3906.09	-0.583169	0.198558	-2.93702	0.00331382	0.0399541
Ciclev10027474m	654.345	-0.422304	0.143781	-2.93714	0.00331253	0.0399541
Ciclev10018142m	10.5703	-1.23707	0.421247	-2.93669	0.00331739	0.0399719
Ciclev10009193m	1302.52	0.944164	0.321606	2.93578	0.00332714	0.0400641
Ciclev10019343m	942.144	-0.544671	0.185626	-2.93424	0.00334363	0.0402374
Ciclev10000386m	303.981	-0.585011	0.199418	-2.9336	0.00335057	0.040275
Ciclev10012849m	505.743	-0.4768	0.162533	-2.93356	0.00335098	0.040275
Ciclev10029607m	1377.05	0.351684	0.119943	2.93211	0.00336672	0.0404388
Ciclev10004459m	3704.45	-0.429598	0.146544	-2.93154	0.0033729	0.0404876
Ciclev10007363m	587.75	-0.47009	0.160388	-2.93096	0.00337914	0.0405115
Ciclev10029362m	188.966	-0.629321	0.214703	-2.93113	0.00337732	0.0405115
Ciclev10008204m	3605.8	-0.74522	0.2543	-2.93048	0.00338442	0.0405494
Ciclev10005482m	1805.55	-0.669122	0.228348	-2.93027	0.00338667	0.0405508
Ciclev10026100m	51.5919	-0.917844	0.313296	-2.92963	0.0033936	0.0406084
Ciclev10022926m	193.791	1.02578	0.35026	2.92861	0.00340481	0.0407049
Ciclev10029203m	128.475	-0.704617	0.240606	-2.92851	0.00340593	0.0407049
Ciclev10018905m	294.421	-0.676337	0.230986	-2.92805	0.00341098	0.0407398
Ciclev10027308m	48.8051	1.01291	0.346069	2.92692	0.00342342	0.0408628
Ciclev10027943m	7479.26	-0.793982	0.271397	-2.92553	0.00343868	0.0410193
Ciclev10029293m	417.711	0.772535	0.264135	2.92477	0.00344709	0.041094
Ciclev10029654m	35.0935	1.25235	0.428453	2.92296	0.00346721	0.0413081
Ciclev10016959m	904.089	0.421031	0.144111	2.92157	0.00348275	0.0414414
Ciclev10028228m	2549.35	0.924599	0.31647	2.92161	0.00348232	0.0414414
Ciclev10002021m	528.378	-0.779057	0.266819	-2.9198	0.00350257	0.0416514
Ciclev10029501m	4842.58	0.571666	0.195818	2.91938	0.00350731	0.0416818
Ciclev10003698m	7.15216	-1.31017	0.449029	-2.91779	0.00352525	0.041869
Ciclev10030782m	184.411	0.708131	0.242727	2.91739	0.0035297	0.0418697
Ciclev10031770m	446.326	0.821353	0.281535	2.91741	0.00352957	0.0418697
Ciclev10013116m	490.313	-0.547311	0.187744	-2.9152	0.00355465	0.0421395
Ciclev10008210m	2110.7	0.669992	0.229993	2.9131	0.00357865	0.0423976
Ciclev10026484m	193.11	0.667497	0.229194	2.91237	0.00358699	0.0424702
Ciclev10000341m	2020.14	-0.37921	0.130349	-2.90918	0.00362378	0.0428792
Ciclev10000980m	4945.62	1.02567	0.352761	2.90756	0.00364262	0.0430753
Ciclev10015140m	618.461	-1.28696	0.442681	-2.90719	0.00364697	0.0431001
Ciclev10008881m	1098.93	-0.49319	0.169688	-2.90646	0.00365542	0.0431733
Ciclev10006553m	1705.13	-0.444342	0.152954	-2.90507	0.00367177	0.0433396
Ciclev10008389m	1766.39	-0.514462	0.177109	-2.90477	0.0036752	0.0433533
Ciclev10001494m	7538.31	0.964469	0.332145	2.90376	0.00368714	0.0434213
Ciclev10016637m	27091.3	0.768092	0.264522	2.9037	0.00368779	0.0434213
Ciclev10030014m	30.9276	1.29204	0.444929	2.90392	0.00368526	0.0434213
Ciclev10016201m	537.258	-0.510232	0.176043	-2.89835	0.00375135	0.0441425
Ciclev10023441m	2361.88	-0.39479	0.136227	-2.89803	0.00375517	0.0441602
Ciclev10015437m	1467.21	0.709638	0.244955	2.89701	0.00376735	0.0442218
Ciclev10016031m	2061.87	0.455622	0.157266	2.89715	0.00376572	0.0442218
Ciclev10025660m	2002.62	-0.567738	0.195961	-2.8972	0.00376509	0.0442218
Ciclev10012805m	4233.37	-0.760431	0.262657	-2.89515	0.00378981	0.0444581
Ciclev10032240m	1249.86	0.529387	0.182891	2.89455	0.00379701	0.0445152
Ciclev10031039m	22772.5	0.638739	0.220736	2.89368	0.00380753	0.0446111
Ciclev10002390m	166.269	-1.03581	0.358079	-2.89269	0.00381956	0.0446828
Ciclev10004743m	40.2672	-1.07088	0.370176	-2.89288	0.00381725	0.0446828
Ciclev10017950m	2807.57	-0.751606	0.259837	-2.8926	0.00382066	0.0446828
Ciclev10033657m	1259.02	-0.332965	0.115211	-2.89004	0.00385189	0.0450205
Ciclev10000985m	975.377	0.522282	0.180759	2.88939	0.00385996	0.0450872
Ciclev10000342m	1316.32	-0.482574	0.16703	-2.88914	0.00386299	0.045095
Ciclev10012893m	209175	0.879106	0.304382	2.88817	0.00387491	0.0451924
Ciclev10030868m	208.035	0.765643	0.265105	2.88808	0.00387607	0.0451924
Ciclev10030743m	13667.3	-0.90962	0.315068	-2.88705	0.00388867	0.0453117
Ciclev10005766m	18286.4	1.11617	0.386747	2.88603	0.00390129	0.045431
Ciclev10011556m	762.28	0.817983	0.283469	2.88562	0.00390645	0.0454633
Ciclev10002842m	108.047	-0.702473	0.243554	-2.88426	0.00392333	0.045632
Ciclev10011650m	3681.29	0.895953	0.310792	2.8828	0.00394154	0.0458159
Ciclev10011869m	1188.3	0.521035	0.180754	2.88257	0.00394451	0.0458226
Ciclev10020378m	4089.43	-0.98589	0.342049	-2.8823	0.0039478	0.0458329
Ciclev10014018m	4591.29	0.25976	0.0901324	2.88198	0.00395187	0.0458522
Ciclev10033407m	6.9089	1.26838	0.440462	2.87967	0.00398092	0.0461613
Ciclev10033974m	45.6047	0.91251	0.316905	2.87944	0.00398382	0.0461668
Ciclev10031498m	4189.29	-1.27108	0.44152	-2.87888	0.0039909	0.0462208
Ciclev10013795m	1800.89	-0.365024	0.126829	-2.87808	0.00400108	0.0463107
Ciclev10009422m	387.649	-0.596431	0.207275	-2.87748	0.00400861	0.046319
Ciclev10017173m	1215.89	0.792774	0.275491	2.87767	0.00400623	0.046319
Ciclev10024665m	212.721	1.27	0.441363	2.87745	0.00400908	0.046319
Ciclev10012847m	154.559	0.972245	0.337934	2.87703	0.00401438	0.0463522
Ciclev10016497m	368.55	-0.757888	0.263556	-2.87563	0.00403227	0.0465307
Ciclev10024149m	195.274	-0.792501	0.275662	-2.8749	0.00404156	0.0466098
Ciclev10010976m	3855.65	0.425204	0.147927	2.87442	0.00404771	0.0466476
Ciclev10015208m	2712.58	0.427991	0.148905	2.87426	0.00404973	0.0466476
Ciclev10024329m	144.904	-0.923156	0.32121	-2.874	0.00405314	0.0466554
Ciclev10028283m	248.868	-0.483568	0.168266	-2.87383	0.00405529	0.0466554
Ciclev10004587m	172.52	-0.595279	0.207186	-2.87316	0.00406391	0.0466983
Ciclev10019282m	2111.58	0.524091	0.182406	2.87321	0.00406319	0.0466983
Ciclev10019935m	114.275	0.700943	0.244072	2.87186	0.00408058	0.0468617
Ciclev10005185m	891.133	0.463162	0.16132	2.87107	0.00409084	0.0469512
Ciclev10013673m	1049.01	-0.702559	0.244784	-2.87012	0.00410322	0.0470451
Ciclev10028883m	116.06	-0.778635	0.271296	-2.87006	0.00410395	0.0470451
Ciclev10017430m	1211.65	-0.709685	0.247331	-2.86938	0.00411283	0.0471187
Ciclev10029306m	627.02	1.03053	0.35919	2.86904	0.00411722	0.0471407
Ciclev10003492m	16.8827	1.28658	0.448617	2.86788	0.00413227	0.0472401
Ciclev10020636m	1160.28	-0.422524	0.147332	-2.86784	0.00413281	0.0472401
Ciclev10028623m	1482.9	0.885274	0.308694	2.8678	0.00413333	0.0472401
Ciclev10004994m	987.308	-0.400032	0.13953	-2.86699	0.00414393	0.047333
Ciclev10007561m	1557.02	-0.294235	0.102654	-2.86627	0.00415342	0.047413
Ciclev10029508m	3530.79	-0.732539	0.255836	-2.86332	0.00419232	0.0478285
Ciclev10011730m	2756.31	0.502474	0.175538	2.86248	0.00420335	0.0479257
Ciclev10015693m	794.827	-0.434387	0.151765	-2.86224	0.00420655	0.0479336
Ciclev10022242m	1253.53	-0.505832	0.176753	-2.8618	0.00421243	0.0479434
Ciclev10028368m	227.03	-0.976065	0.341066	-2.86181	0.00421232	0.0479434
Ciclev10002597m	4490.56	-0.863295	0.301778	-2.8607	0.00422711	0.0480818
Ciclev10006199m	1758.52	-0.693992	0.24264	-2.86017	0.00423412	0.048118
Ciclev10029250m	289.909	-0.762824	0.266714	-2.86008	0.00423533	0.048118
Ciclev10028278m	318.748	0.951133	0.332676	2.85904	0.00424926	0.0482476
Ciclev10002696m	205.163	0.799185	0.279707	2.85722	0.00427371	0.0484388
Ciclev10018733m	3458.72	0.284468	0.0995592	2.85728	0.00427294	0.0484388
Ciclev10029368m	167.975	0.485555	0.169927	2.85743	0.00427092	0.0484388
Ciclev10015734m	1717.13	0.470403	0.1647	2.85611	0.00428864	0.0485792
Ciclev10030996m	1448.95	0.398918	0.139766	2.85419	0.00431474	0.0488458
Ciclev10030561m	953.44	-0.654192	0.229221	-2.85398	0.00431757	0.0488489
Ciclev10031574m	1400.53	0.94364	0.330802	2.85258	0.00433652	0.0490343
Ciclev10002698m	42632.5	0.757025	0.265449	2.85186	0.00434636	0.0491164
Ciclev10022855m	5818.36	-0.582772	0.204376	-2.85147	0.00435175	0.0491483
Ciclev10001267m	2643.97	0.410668	0.144052	2.85083	0.00436053	0.0492184
Ciclev10022129m	7810.1	-1.27494	0.4473	-2.85029	0.00436794	0.0492635
Ciclev10031540m	903.737	0.829692	0.291103	2.85016	0.00436969	0.0492635
Ciclev10027825m	4917.52	0.205995	0.0722859	2.84973	0.0043757	0.0493021
Ciclev10022095m	479.344	-0.508128	0.178334	-2.8493	0.0043815	0.0493384
Ciclev10002982m	1019.49	0.360574	0.126687	2.84617	0.00442488	0.0497975
Ciclev10021249m	735.808	0.598704	0.21037	2.84595	0.0044279	0.0498021
Ciclev10002425m	2987.9	0.804751	0.28283	2.84535	0.00443622	0.0498664
Ciclev10015565m	1120.83	0.650096	0.2285	2.84506	0.00444026	0.0498824
Ciclev10008387m	720.644	0.868987	0.305478	2.84468	0.00444561	0.0499131
Ciclev10016062m	158.727	-0.551888	0.194036	-2.84426	0.00445145	0.0499493
Ciclev10019518m	772.997	-0.420478	0.147862	-2.84371	0.00445913	0.0500062
Ciclev10028081m	4676.59	0.760438	0.267522	2.84253	0.00447571	0.0501626
Ciclev10021724m	2190.02	0.915317	0.32212	2.84154	0.0044896	0.0502888
Ciclev10016906m	1462.97	-0.852209	0.299969	-2.84099	0.00449735	0.0503166
Ciclev10031350m	2204.5	-0.349271	0.122933	-2.84115	0.00449519	0.0503166
Ciclev10030200m	1041.25	0.383706	0.135108	2.83999	0.00451144	0.0504447
Ciclev10016907m	1062.71	0.627117	0.220959	2.83816	0.00453748	0.0507061
Ciclev10033083m	3671.55	-0.635538	0.223981	-2.83746	0.0045474	0.0507872
Ciclev10004844m	1687.68	-0.551171	0.194272	-2.83712	0.00455232	0.0508077
Ciclev10022023m	18.8245	-1.19038	0.419596	-2.83696	0.00455455	0.0508077
Ciclev10020743m	451.882	-0.839619	0.296115	-2.83545	0.00457611	0.0509887
Ciclev10031070m	649.972	1.23711	0.436296	2.83549	0.00457554	0.0509887
Ciclev10020543m	58.4082	0.939275	0.331656	2.83208	0.00462468	0.0514997
Ciclev10002979m	105.699	1.05263	0.371847	2.83082	0.00464293	0.0516622
Ciclev10021095m	5166.42	-1.26435	0.446658	-2.8307	0.00464467	0.0516622
Ciclev10000254m	294.461	-0.68626	0.2425	-2.82994	0.00465566	0.0517542
Ciclev10002841m	458.807	-0.509552	0.180086	-2.82949	0.00466227	0.0517976
Ciclev10028815m	294.533	-0.459025	0.162306	-2.82814	0.00468199	0.051959
Ciclev10033971m	120.289	-0.934229	0.330336	-2.82812	0.00468224	0.051959
Ciclev10006145m	5748.57	-0.611771	0.216347	-2.82772	0.00468804	0.0519931
Ciclev10016687m	1600.88	0.31536	0.111535	2.82746	0.00469191	0.0520059
Ciclev10015496m	694.018	0.679804	0.24047	2.82699	0.00469885	0.0520526
Ciclev10003559m	271.399	0.682379	0.241525	2.82529	0.0047238	0.0522986
Ciclev10021094m	1660.13	0.558829	0.197897	2.82385	0.00474513	0.0524739
Ciclev10029400m	205.944	-0.916885	0.324673	-2.82403	0.00474241	0.0524739
Ciclev10025998m	118.92	0.653175	0.231322	2.82366	0.00474793	0.0524746
Ciclev10026501m	177.607	1.16142	0.411408	2.82304	0.00475704	0.0525448
Ciclev10019819m	1222.55	0.500747	0.177392	2.82282	0.0047603	0.0525504
Ciclev10020318m	764.03	-0.950142	0.336798	-2.82111	0.00478585	0.0528019
Ciclev10032633m	1746.87	-0.805985	0.285836	-2.81974	0.00480623	0.0529962
Ciclev10004916m	1103.51	-0.562286	0.199543	-2.81786	0.00483444	0.0531537
Ciclev10007610m	1732.59	-0.438877	0.155742	-2.81798	0.00483274	0.0531537
Ciclev10011857m	1065.16	1.02263	0.36284	2.81841	0.00482615	0.0531537
Ciclev10016908m	1338.84	0.359468	0.127568	2.81787	0.00483438	0.0531537
Ciclev10031016m	488.585	-0.637194	0.226077	-2.81848	0.00482518	0.0531537
Ciclev10025367m	1730.76	0.833868	0.295959	2.81751	0.00483976	0.0531817
Ciclev10013641m	467.543	-0.355574	0.126215	-2.8172	0.00484436	0.0532017
Ciclev10004257m	2904.58	0.826966	0.293598	2.81666	0.00485258	0.0532549
Ciclev10009763m	5913.03	-0.612176	0.217353	-2.81651	0.00485479	0.0532549
Ciclev10004661m	4066.71	-0.514554	0.182764	-2.8154	0.00487158	0.0533166
Ciclev10009224m	1208.68	0.490421	0.174186	2.81551	0.00487005	0.0533166
Ciclev10019230m	3257.76	-0.287482	0.10211	-2.81543	0.00487126	0.0533166
Ciclev10022961m	1771.27	-0.727062	0.258215	-2.81573	0.00486669	0.0533166
Ciclev10005444m	1026.35	-0.472464	0.167832	-2.81509	0.00487632	0.0533379
Ciclev10015117m	613.186	-0.700254	0.248789	-2.81465	0.00488307	0.0533812
Ciclev10024891m	4208.13	0.592456	0.210543	2.81394	0.00489383	0.0534682
Ciclev10024683m	12960.6	-0.277088	0.0984935	-2.81326	0.00490416	0.0535504
Ciclev10023603m	66.7613	-0.837069	0.297584	-2.81288	0.00490994	0.0535828
Ciclev10000913m	964.794	1.11059	0.394964	2.81186	0.00492553	0.0536996
Ciclev10025711m	2540.54	-0.300731	0.106953	-2.81182	0.00492626	0.0536996
Ciclev10030131m	1215.25	0.548191	0.194998	2.81126	0.00493477	0.0537617
Ciclev10016367m	921.35	-0.273707	0.097369	-2.81102	0.0049384	0.0537706
Ciclev10001886m	526.438	-0.406452	0.144619	-2.81049	0.00494654	0.0538285
Ciclev10002075m	164.182	0.952598	0.33915	2.80878	0.00497293	0.0540541
Ciclev10003271m	33.0554	-1.26132	0.449049	-2.80886	0.00497177	0.0540541
Ciclev10021174m	95.9005	-0.920362	0.327763	-2.80801	0.00498486	0.0541529
Ciclev10013296m	617.047	0.908279	0.32353	2.8074	0.00499427	0.0542243
Ciclev10011536m	16313.2	0.64632	0.230309	2.80632	0.0050111	0.0543761
Ciclev10017466m	2484.78	0.687375	0.245093	2.80455	0.00503873	0.0546138
Ciclev10024455m	10614.3	0.830749	0.296208	2.80461	0.00503775	0.0546138
Ciclev10002953m	53.2419	1.02434	0.365361	2.80365	0.00505277	0.0547349
Ciclev10004964m	760.149	0.424918	0.151584	2.80317	0.00506023	0.0547537
Ciclev10024724m	4126.24	0.318681	0.113682	2.80326	0.00505886	0.0547537
Ciclev10001787m	572.164	-0.601217	0.214579	-2.80184	0.00508114	0.0549489
Ciclev10011217m	114.284	0.765786	0.273334	2.80164	0.00508431	0.054952
Ciclev10025441m	2377.62	0.386028	0.137809	2.80119	0.00509153	0.0549989
Ciclev10031526m	86.9987	0.679495	0.242673	2.80005	0.00510951	0.0551619
Ciclev10023287m	1092.87	-1.23483	0.441215	-2.79871	0.00513072	0.0553596
Ciclev10015090m	1499.57	0.887079	0.317126	2.79724	0.00515409	0.0555803
Ciclev10019752m	1423.87	-0.37648	0.134603	-2.79697	0.00515843	0.0555957
Ciclev10023947m	150.753	-0.610478	0.218325	-2.79619	0.00517087	0.0556984
Ciclev10031203m	550.482	0.434948	0.155589	2.79549	0.00518216	0.0557572
Ciclev10033734m	670.89	0.404693	0.144759	2.79563	0.0051798	0.0557572
Ciclev10021545m	2341.06	0.71209	0.254779	2.79493	0.00519109	0.0558218
Ciclev10011663m	117.419	-1.23587	0.442463	-2.79315	0.00521971	0.0560979
Ciclev10012313m	1508.55	0.825541	0.295667	2.79213	0.00523618	0.0562433
Ciclev10004046m	961.958	-0.650138	0.232872	-2.79182	0.00524126	0.0562662
Ciclev10009828m	498.498	0.539375	0.193352	2.78961	0.00527723	0.056439
Ciclev10010567m	25.1732	-1.13887	0.408211	-2.78991	0.00527225	0.056439
Ciclev10013765m	219.533	0.459187	0.164559	2.7904	0.00526428	0.056439
Ciclev10015267m	328.777	-0.558977	0.200382	-2.78956	0.00527805	0.056439
Ciclev10018908m	457.218	0.811143	0.290762	2.78971	0.00527552	0.056439
Ciclev10028201m	451.92	0.672473	0.241	2.79034	0.00526527	0.056439
Ciclev10028591m	3675.15	0.455303	0.163184	2.79012	0.00526892	0.056439
Ciclev10015743m	1099.79	0.889714	0.319044	2.78869	0.00529221	0.0565588
Ciclev10001386m	1061.65	-0.293682	0.105365	-2.78729	0.00531514	0.0566642
Ciclev10005753m	371.014	1.12473	0.403432	2.7879	0.00530509	0.0566642
Ciclev10009443m	1740.85	-0.409305	0.146832	-2.78757	0.00531053	0.0566642
Ciclev10020144m	340.587	0.477668	0.171376	2.78726	0.00531564	0.0566642
Ciclev10023136m	1731.53	0.34572	0.124047	2.787	0.00531988	0.0566642
Ciclev10028112m	4691.29	0.781711	0.280474	2.78711	0.00531805	0.0566642
Ciclev10022911m	62.0913	-1.24986	0.448985	-2.78376	0.00537336	0.057202
Ciclev10006225m	4055.08	-0.69984	0.25146	-2.78311	0.00538411	0.0572846
Ciclev10019419m	1316.48	0.435683	0.156601	2.78211	0.00540064	0.0573947
Ciclev10029088m	678.771	1.07295	0.385685	2.78194	0.00540348	0.0573947
Ciclev10032440m	581.084	0.518568	0.186388	2.7822	0.00539917	0.0573947
Ciclev10032309m	374.828	0.75653	0.272135	2.77998	0.00543616	0.0577097
Ciclev10028538m	398.696	0.618268	0.222439	2.77949	0.00544442	0.0577653
Ciclev10000078m	1491.6	-0.328368	0.118174	-2.77869	0.00545792	0.0578064
Ciclev10009281m	10426.3	-0.703948	0.253318	-2.77891	0.00545413	0.0578064
Ciclev10011855m	5819.21	0.764208	0.275004	2.77889	0.00545447	0.0578064
Ciclev10019666m	109.463	-1.21058	0.435688	-2.77854	0.0054604	0.0578064
Ciclev10011655m	82.8165	1.24242	0.448041	2.773	0.0055543	0.0587678
Ciclev10004646m	1117.36	-0.617502	0.222706	-2.77272	0.00555898	0.0587849
Ciclev10013224m	1402.09	0.638985	0.230498	2.77219	0.0055681	0.0588487
Ciclev10004542m	68.5099	-0.754513	0.272196	-2.77194	0.00557228	0.0588602
Ciclev10025296m	154.98	-0.644539	0.232543	-2.7717	0.00557644	0.0588717
Ciclev10025026m	3629.83	0.469257	0.169322	2.77139	0.00558177	0.0588954
Ciclev10015044m	853.958	-0.493979	0.178313	-2.7703	0.00560055	0.0590609
Ciclev10011473m	5669.32	-0.76421	0.27593	-2.76958	0.0056128	0.0591248
Ciclev10018458m	674.615	0.435754	0.157331	2.76965	0.00561161	0.0591248
Ciclev10023364m	1083.67	1.23484	0.446096	2.7681	0.00563839	0.0593616
Ciclev10002101m	1662.82	0.7074	0.255579	2.76784	0.005643	0.0593774
Ciclev10006162m	3127.01	-0.576643	0.208367	-2.76745	0.00564975	0.0594157
Ciclev10028443m	8522.58	-0.651992	0.235642	-2.76688	0.00565955	0.059486
Ciclev10032926m	48.7396	-1.23788	0.447425	-2.76668	0.00566305	0.0594901
Ciclev10027512m	59.5673	-1.11103	0.401607	-2.76645	0.00566697	0.0594985
Ciclev10016930m	3148.32	0.297516	0.107565	2.76592	0.00567631	0.0595638
Ciclev10024663m	571.675	0.716089	0.258921	2.76567	0.00568058	0.0595759
Ciclev10031794m	2959.38	-0.551173	0.199386	-2.76435	0.00570364	0.0597849
Ciclev10011236m	1398.51	-0.488775	0.176851	-2.76376	0.00571394	0.05986
Ciclev10021602m	74.9688	-1.22402	0.442931	-2.76346	0.00571915	0.0598817
Ciclev10026016m	919.562	-0.375282	0.135816	-2.76317	0.00572427	0.0599025
Ciclev10012483m	79.4627	1.09824	0.397537	2.76261	0.00573405	0.059972
Ciclev10017693m	602.447	0.756431	0.273848	2.76223	0.0057408	0.0600097
Ciclev10028277m	556.727	0.927641	0.335895	2.7617	0.00575019	0.060075
Ciclev10024871m	2240.21	-0.451323	0.163555	-2.75946	0.00578965	0.0604542
Ciclev10000881m	1613.17	0.254519	0.0922551	2.75886	0.00580032	0.0605325
Ciclev10002679m	724.989	0.41966	0.152141	2.75837	0.00580907	0.0605722
Ciclev10032927m	192.563	1.19978	0.434972	2.75829	0.00581047	0.0605722
Ciclev10021187m	20681.8	0.450542	0.163362	2.75793	0.0058169	0.0606062
Ciclev10000860m	1626.09	-1.08871	0.395004	-2.75621	0.00584754	0.0608591
Ciclev10002691m	870.801	-0.458128	0.166212	-2.75628	0.00584625	0.0608591
Ciclev10021083m	2279.39	0.837587	0.304074	2.75455	0.00587722	0.0611346
Ciclev10011867m	458.837	-1.01589	0.368908	-2.75378	0.00589111	0.0612124
Ciclev10020681m	1491.53	0.468936	0.170279	2.75393	0.00588843	0.0612124
Ciclev10002483m	317.135	-0.60399	0.219351	-2.75353	0.00589562	0.061226
Ciclev10023278m	1272.8	-0.504798	0.183344	-2.75328	0.00590008	0.061239
Ciclev10017152m	307.502	0.708807	0.257497	2.75268	0.005911	0.061319
Ciclev10022422m	223.761	0.819774	0.297855	2.75226	0.00591859	0.0613644
Ciclev10022826m	142.673	1.00594	0.365523	2.75206	0.0059222	0.0613685
Ciclev10004576m	43.3957	-1.17367	0.42659	-2.75128	0.00593621	0.061447
Ciclev10014137m	2966.12	-1.05673	0.384068	-2.75141	0.00593401	0.061447
Ciclev10001225m	2231.52	0.322723	0.117434	2.74814	0.00599352	0.0619636
Ciclev10003017m	297.506	0.680324	0.247586	2.74783	0.00599909	0.0619636
Ciclev10024778m	1898.55	0.449944	0.163738	2.74795	0.00599687	0.0619636
Ciclev10027164m	21.8811	1.13461	0.41291	2.74784	0.00599885	0.0619636
Ciclev10011822m	1906.67	0.400337	0.145767	2.74642	0.00602497	0.0621972
Ciclev10005823m	727.75	-0.456342	0.166225	-2.74532	0.00604511	0.0623714
Ciclev10013826m	339.595	-0.686487	0.250125	-2.74458	0.00605885	0.0624794
Ciclev10024634m	115.9	-0.619114	0.225652	-2.74367	0.00607568	0.0626192
Ciclev10027374m	244.138	-0.417082	0.152072	-2.74267	0.00609417	0.0627758
Ciclev10007396m	963.898	0.267888	0.0977082	2.74172	0.00611188	0.0629244
Ciclev10031176m	859.285	-0.491806	0.179451	-2.74062	0.00613237	0.0631013
Ciclev10013736m	206.897	-0.649845	0.237347	-2.73796	0.00618223	0.0635801
Ciclev10032704m	807.126	-0.611516	0.223409	-2.7372	0.0061964	0.0636915
Ciclev10017020m	371.304	0.789474	0.288571	2.73581	0.0062227	0.0639275
Ciclev10013592m	238.11	0.451742	0.165153	2.73529	0.0062325	0.0639831
Ciclev10028446m	19175.2	-0.565075	0.206596	-2.73517	0.00623482	0.0639831
Ciclev10009072m	416.429	0.450937	0.16489	2.73477	0.00624231	0.0639912
Ciclev10011878m	4918.79	-0.617213	0.225682	-2.73487	0.00624041	0.0639912
Ciclev10009802m	882.933	-0.526703	0.192627	-2.73431	0.00625104	0.0640463
Ciclev10001550m	1713.13	-0.609767	0.223052	-2.73375	0.00626179	0.0641221
Ciclev10014992m	23.6632	-1.12073	0.40999	-2.73355	0.00626556	0.0641263
Ciclev10022425m	711.933	0.444675	0.162754	2.7322	0.00629138	0.0643561
Ciclev10013012m	543.753	1.10583	0.404816	2.73168	0.00630121	0.0644221
Ciclev10007232m	2359.8	1.08934	0.398945	2.73056	0.00632275	0.0646077
Ciclev10019564m	737.071	0.316974	0.116092	2.73037	0.00632634	0.0646098
Ciclev10033477m	1516.05	1.16991	0.428552	2.72992	0.00633502	0.064664
Ciclev10001207m	720.644	0.641306	0.234933	2.72974	0.00633849	0.0646647
Ciclev10014575m	939.161	0.556584	0.203972	2.72873	0.00635786	0.0648278
Ciclev10012700m	854.678	0.573559	0.21028	2.7276	0.00637975	0.0650163
Ciclev10009985m	464.046	-0.454763	0.166783	-2.72667	0.00639772	0.0651646
Ciclev10020006m	754.238	-1.17795	0.432071	-2.72629	0.00640498	0.0652038
Ciclev10001249m	1799.51	0.780156	0.286211	2.72581	0.00641439	0.0652648
Ciclev10021787m	429.661	-0.607249	0.222805	-2.72548	0.00642085	0.0652957
Ciclev10017247m	13724	0.848285	0.31136	2.72445	0.00644087	0.0654296
Ciclev10018300m	33.3558	-0.924405	0.339279	-2.72461	0.00643768	0.0654296
Ciclev10005711m	4866.14	-0.758053	0.278271	-2.72416	0.00644662	0.0654533
Ciclev10033656m	12.3301	1.18294	0.434428	2.72299	0.00646938	0.0656494
Ciclev10017022m	410.717	0.863636	0.317189	2.72278	0.0064736	0.0656574
Ciclev10018718m	4877.45	-0.497681	0.182811	-2.72238	0.00648143	0.0656745
Ciclev10021941m	476.782	0.367493	0.134992	2.72234	0.00648217	0.0656745
Ciclev10016881m	2414.45	0.527326	0.193744	2.72177	0.00649337	0.0657531
Ciclev10012666m	819.18	-0.640094	0.235217	-2.72129	0.00650276	0.0658133
Ciclev10005037m	29.2688	1.0155	0.373202	2.72105	0.00650748	0.065815
Ciclev10025926m	841.148	-0.833366	0.30628	-2.72093	0.00650982	0.065815
Ciclev10020247m	213.833	-1.10781	0.407271	-2.72008	0.00652655	0.0659493
Ciclev10032368m	1151.59	-0.422857	0.155506	-2.71923	0.00654346	0.0660851
Ciclev10031946m	876.374	0.702612	0.258414	2.71894	0.0065491	0.0661071
Ciclev10009375m	1853.21	0.515294	0.189551	2.7185	0.00655781	0.0661601
Ciclev10029592m	1407.36	-0.691693	0.254646	-2.7163	0.00660168	0.0665324
Ciclev10032703m	11399.4	-0.417792	0.153808	-2.71632	0.0066012	0.0665324
Ciclev10020313m	28.5651	1.0143	0.373583	2.71505	0.00662658	0.0667481
Ciclev10033004m	1861.31	-0.429595	0.158269	-2.71433	0.00664106	0.0668587
Ciclev10000086m	797.003	-0.62022	0.228572	-2.71345	0.00665857	0.0668651
Ciclev10014497m	3249.03	0.426286	0.157069	2.71402	0.0066473	0.0668651
Ciclev10022248m	16944.7	0.725642	0.267427	2.71342	0.00665921	0.0668651
Ciclev10024112m	243.153	0.563894	0.207777	2.71394	0.00664889	0.0668651
Ciclev10028864m	1703.82	-0.503419	0.185507	-2.71374	0.00665278	0.0668651
Ciclev10013748m	170.319	-0.639917	0.235855	-2.71318	0.00666413	0.0668795
Ciclev10012982m	69.9824	0.990931	0.365475	2.71135	0.00670094	0.0671744
Ciclev10013742m	354.791	0.994066	0.366676	2.71102	0.00670759	0.0671744
Ciclev10017115m	4462.93	-0.52979	0.195389	-2.71146	0.00669876	0.0671744
Ciclev10028191m	3123.45	-0.513572	0.189428	-2.71117	0.00670467	0.0671744
Ciclev10007284m	1260.33	0.545556	0.201329	2.70977	0.00673289	0.0673924
Ciclev10028268m	481.085	0.840761	0.310355	2.70903	0.00674795	0.0675078
Ciclev10005151m	569.675	1.20131	0.443669	2.70767	0.0067758	0.0677357
Ciclev10022209m	915.871	-0.54186	0.200128	-2.70757	0.00677783	0.0677357
Ciclev10018848m	292.201	-0.43354	0.160198	-2.70629	0.00680406	0.0679623
Ciclev10010824m	270.72	-0.938908	0.347025	-2.70559	0.00681827	0.0680686
Ciclev10002693m	3086.99	1.10574	0.408933	2.70397	0.00685167	0.068295
Ciclev10005774m	3963.32	-0.447558	0.16551	-2.70411	0.0068488	0.068295
Ciclev10016174m	22.0631	-1.09401	0.404571	-2.70413	0.00684828	0.068295
Ciclev10019577m	1140.47	0.289974	0.107261	2.70346	0.00686226	0.0683034
Ciclev10026940m	232.283	-0.653793	0.24184	-2.70341	0.00686324	0.0683034
Ciclev10033966m	433.698	-0.745401	0.275722	-2.70346	0.00686227	0.0683034
Ciclev10022665m	315.554	0.419813	0.155306	2.70314	0.00686877	0.0683228
Ciclev10033582m	57.3424	-0.983738	0.364131	-2.7016	0.00690057	0.0686034
Ciclev10024446m	1294.76	-0.430152	0.159246	-2.70117	0.0069096	0.0686574
Ciclev10016574m	2131.31	0.738698	0.27367	2.69923	0.00695006	0.0690235
Ciclev10003790m	236.552	0.463348	0.171715	2.69835	0.0069684	0.0691338
Ciclev10032244m	456.527	0.795428	0.294773	2.69844	0.00696644	0.0691338
Ciclev10013919m	112.045	1.09691	0.406739	2.69683	0.0070003	0.0694142
Ciclev10014452m	1741.27	-0.86821	0.322024	-2.6961	0.00701564	0.0694973
Ciclev10015315m	676.241	-0.415421	0.154083	-2.69609	0.00701595	0.0694973
Ciclev10005920m	653.546	-0.656837	0.24365	-2.69582	0.00702151	0.0695162
Ciclev10013394m	83.9488	0.885196	0.328428	2.69525	0.00703357	0.0695635
Ciclev10015120m	670.075	0.785002	0.291249	2.6953	0.00703255	0.0695635
Ciclev10024930m	419.97	-1.07083	0.397418	-2.69447	0.00705017	0.0696916
Ciclev10031761m	1209.67	0.753375	0.279619	2.69429	0.00705393	0.0696927
Ciclev10025991m	639.147	0.713279	0.2648	2.69365	0.00706745	0.0697901
Ciclev10031079m	698.944	-0.539144	0.200182	-2.69326	0.00707568	0.0698353
Ciclev10000215m	2833.56	0.618745	0.229849	2.69196	0.00710327	0.0700413
Ciclev10032980m	4636.65	-0.734515	0.272858	-2.69193	0.00710388	0.0700413
Ciclev10003667m	461.152	-0.461598	0.171494	-2.69163	0.00711042	0.0700695
Ciclev10021901m	4882.82	0.448526	0.166672	2.69107	0.00712243	0.0701517
Ciclev10016955m	405.1	-0.654861	0.243384	-2.69064	0.00713142	0.070204
Ciclev10015707m	4469.99	1.02444	0.380795	2.69027	0.00713938	0.07021
Ciclev10022925m	27.7164	1.19674	0.444827	2.69035	0.0071377	0.07021
Ciclev10030439m	7696.54	0.564778	0.209952	2.69004	0.00714438	0.070223
Ciclev10028366m	375.843	0.85579	0.318226	2.68925	0.00716126	0.0703527
Ciclev10000463m	9671.36	0.551244	0.205007	2.68891	0.00716867	0.0703894
Ciclev10015385m	11771	0.811705	0.301913	2.68853	0.00717665	0.0704315
Ciclev10028612m	635.372	0.315759	0.117473	2.68793	0.00718958	0.0705221
Ciclev10017361m	802.389	0.74903	0.278786	2.68675	0.00721508	0.0706364
Ciclev10018175m	129.72	-0.62493	0.232594	-2.68678	0.00721441	0.0706364
Ciclev10032502m	32553.8	0.627515	0.233562	2.68672	0.0072157	0.0706364
Ciclev10032789m	11773.3	0.619284	0.230499	2.68671	0.00721603	0.0706364
Ciclev10005332m	1709.81	0.353817	0.131702	2.6865	0.00722058	0.0706448
Ciclev10033132m	1204.39	1.01118	0.376419	2.6863	0.00722476	0.0706495
Ciclev10033061m	3130.44	-0.590542	0.219892	-2.6856	0.00724005	0.0707628
Ciclev10019040m	2841.7	0.739867	0.275576	2.6848	0.00725736	0.0708609
Ciclev10019439m	1523.26	0.261825	0.0975225	2.68477	0.00725808	0.0708609
Ciclev10026233m	899.952	-0.482363	0.179676	-2.68462	0.00726122	0.0708609
Ciclev10004536m	1039.97	0.359823	0.134048	2.6843	0.00726825	0.0708932
Ciclev10001202m	3390.51	-0.368556	0.137332	-2.68368	0.0072817	0.070952
Ciclev10020719m	33.4279	-0.994651	0.370609	-2.68383	0.0072785	0.070952
Ciclev10022366m	1648.87	0.591978	0.22061	2.68337	0.00728851	0.0709822
Ciclev10030406m	287.753	-0.602425	0.224581	-2.68244	0.00730875	0.071143
Ciclev10025258m	376.106	-0.541319	0.201836	-2.68198	0.00731882	0.0712047
Ciclev10010858m	16.986	1.14539	0.42718	2.68129	0.00733386	0.0713147
Ciclev10021531m	2389.26	-0.401039	0.149615	-2.68048	0.00735172	0.071452
Ciclev10016162m	511.754	-0.505412	0.188572	-2.68021	0.00735768	0.0714735
Ciclev10033863m	100.389	-0.646926	0.241433	-2.67952	0.00737272	0.0715833
Ciclev10028445m	6360.44	-0.721841	0.269446	-2.67898	0.00738458	0.0716619
Ciclev10002703m	178.055	1.20251	0.448966	2.67841	0.00739733	0.0717492
Ciclev10001357m	2750.09	-0.449914	0.168038	-2.67746	0.00741821	0.0719152
Ciclev10030188m	30.0257	-1.04152	0.389025	-2.67725	0.00742296	0.0719247
Ciclev10004541m	7337.23	0.804491	0.300686	2.67552	0.00746137	0.0722602
Ciclev10020794m	709.403	-0.579212	0.216506	-2.67527	0.00746685	0.0722767
Ciclev10015155m	432.036	-1.14445	0.428103	-2.6733	0.00751093	0.0726665
Ciclev10010006m	194.019	-0.628458	0.235227	-2.67171	0.00754654	0.0729741
Ciclev10006140m	1726.35	-0.708881	0.265379	-2.6712	0.00755806	0.073014
Ciclev10031630m	131.302	-0.568163	0.2127	-2.67119	0.00755832	0.073014
Ciclev10023374m	287.466	0.611931	0.229113	2.67087	0.00756557	0.0730472
Ciclev10001527m	541.509	0.564329	0.211418	2.66926	0.00760191	0.0733271
Ciclev10020385m	4399.27	0.596276	0.223397	2.66913	0.00760484	0.0733271
Ciclev10030619m	1341.05	0.806724	0.302249	2.66907	0.00760609	0.0733271
Ciclev10028534m	385.569	-0.640328	0.239985	-2.6682	0.00762589	0.0734809
Ciclev10021730m	55.5948	-1.0777	0.404052	-2.66722	0.00764809	0.0736577
Ciclev10017829m	103.036	-0.697442	0.261511	-2.66696	0.00765399	0.0736774
Ciclev10030845m	2035.98	-0.346173	0.129829	-2.66637	0.00766756	0.0737708
Ciclev10019365m	2144.55	-0.52131	0.195529	-2.66615	0.00767258	0.0737819
Ciclev10009622m	2527.35	0.850848	0.319172	2.6658	0.00768059	0.0738124
Ciclev10012803m	4432.29	-0.42298	0.158677	-2.66567	0.00768347	0.0738124
Ciclev10016592m	5615.51	-0.535577	0.200932	-2.66546	0.00768823	0.0738209
Ciclev10029763m	384.685	0.573918	0.215418	2.66421	0.00771697	0.0740597
Ciclev10029481m	1617.53	-0.949484	0.356451	-2.66372	0.00772821	0.0741303
Ciclev10031654m	131.245	0.882661	0.331422	2.66326	0.00773886	0.0741951
Ciclev10022792m	3488.57	-0.672321	0.252478	-2.66289	0.00774735	0.0742393
Ciclev10027798m	1406.43	-0.390353	0.146613	-2.66248	0.00775676	0.0742836
Ciclev10032762m	294.924	-1.07122	0.402359	-2.66235	0.00775976	0.0742836
Ciclev10018305m	1777.07	0.327998	0.123213	2.66205	0.0077667	0.0743128
Ciclev10001621m	1400.19	-0.320972	0.12064	-2.66057	0.00780084	0.0745275
Ciclev10021681m	1739.41	-0.532501	0.200124	-2.66086	0.00779419	0.0745275
Ciclev10030039m	20.1372	1.15573	0.434381	2.66063	0.00779946	0.0745275
[truncated: 265 more rows]

## Sheet: DHTa vs. CTL
gene	baseMean	log2FoldChange	lfcSE	stat	pvalue	padj
Ciclev10002746m	3641.42	4.34539	0.179713	24.1796	3.65044e-129	6.72776e-125
Ciclev10014858m	7164.01	2.24303	0.10256	21.8703	4.97985e-106	4.58893e-102
Ciclev10023683m	865.455	3.72377	0.176278	21.1244	4.74782e-99	2.91675e-95
Ciclev10005926m	6449.98	3.97056	0.189278	20.9774	1.05574e-97	4.86432e-94
Ciclev10004103m	630.138	4.66857	0.223252	20.9117	4.19151e-97	1.54499e-93
Ciclev10019808m	2022.63	-2.75887	0.1388	-19.8766	6.49362e-88	1.99462e-84
Ciclev10011554m	1398.23	-4.35425	0.227256	-19.1601	7.97198e-82	2.09891e-78
Ciclev10014570m	1846.31	3.86038	0.217405	17.7567	1.53051e-70	3.52592e-67
Ciclev10004044m	14560.2	4.01147	0.228526	17.5537	5.57053e-69	1.14072e-65
Ciclev10029307m	2549.88	4.05424	0.233214	17.3842	1.08607e-67	2.00163e-64
Ciclev10008765m	3916.49	2.62218	0.151137	17.3497	1.98206e-67	3.32085e-64
Ciclev10015727m	7905.6	4.96388	0.295656	16.7894	2.9191e-63	4.48325e-60
Ciclev10029765m	1070.88	2.59407	0.164534	15.7662	5.3188e-56	7.54042e-53
Ciclev10022287m	906.512	2.08985	0.138762	15.0607	2.93856e-51	3.86841e-48
Ciclev10005525m	2811.95	2.20394	0.153537	14.3544	9.99376e-47	1.2279e-43
Ciclev10020947m	2400.45	1.73795	0.125738	13.822	1.87756e-43	2.16272e-40
Ciclev10016256m	3188.93	3.27186	0.237566	13.7724	3.73529e-43	4.04949e-40
Ciclev10027953m	2959.07	3.68489	0.27405	13.4461	3.24658e-41	3.32414e-38
Ciclev10006235m	1034.94	-2.46686	0.184384	-13.3789	8.03493e-41	7.79388e-38
Ciclev10028615m	6409.84	-1.51201	0.114464	-13.2094	7.74082e-40	7.13317e-37
Ciclev10015488m	1045.29	4.59132	0.348731	13.1658	1.38123e-39	1.2122e-36
Ciclev10014199m	6435.69	4.41639	0.33795	13.0682	5.00384e-39	4.19185e-36
Ciclev10021489m	1512.54	1.56471	0.11993	13.0469	6.62034e-39	5.30491e-36
Ciclev10012859m	386.5	4.84001	0.373227	12.968	1.85807e-38	1.42684e-35
Ciclev10032308m	7787.8	-1.16175	0.0902211	-12.8767	6.09057e-38	4.48997e-35
Ciclev10016510m	1809.18	-1.52842	0.119652	-12.7739	2.29394e-37	1.62605e-34
Ciclev10029146m	181.759	5.2505	0.412636	12.7243	4.3349e-37	2.95897e-34
Ciclev10009213m	1017.15	-3.2014	0.256048	-12.5031	7.17706e-36	4.72405e-33
Ciclev10019177m	5201.39	4.67587	0.377781	12.3772	3.47221e-35	2.20665e-32
Ciclev10031433m	393.948	-2.55013	0.20775	-12.275	1.23361e-34	7.57847e-32
Ciclev10032029m	217.852	2.92355	0.246996	11.8364	2.52986e-32	1.50404e-29
Ciclev10016883m	698.871	3.04165	0.25992	11.7023	1.24091e-31	7.14686e-29
Ciclev10022473m	281.462	3.5256	0.303097	11.6319	2.83585e-31	1.58378e-28
Ciclev10025657m	578.75	3.20924	0.277021	11.5848	4.92079e-31	2.66736e-28
Ciclev10012318m	1224.52	-3.14211	0.274213	-11.4586	2.12866e-30	1.12089e-27
Ciclev10033431m	450.608	2.439	0.214664	11.3619	6.47109e-30	3.31284e-27
Ciclev10024693m	2776.39	-1.17461	0.104286	-11.2634	1.9893e-29	9.90885e-27
Ciclev10028468m	1187.15	-1.45017	0.130109	-11.1459	7.50092e-29	3.63794e-26
Ciclev10008735m	1306.05	-2.15473	0.194585	-11.0735	1.68752e-28	7.9746e-26
Ciclev10006159m	1775.14	2.29824	0.20766	11.0673	1.80718e-28	8.32659e-26
Ciclev10018971m	1136.18	3.36638	0.308107	10.926	8.65783e-28	3.8918e-25
Ciclev10010729m	728.228	4.93967	0.452527	10.9157	9.69445e-28	4.25402e-25
Ciclev10005215m	3195.42	-1.53445	0.140725	-10.9038	1.10497e-27	4.73594e-25
Ciclev10018964m	32988.2	-3.58536	0.329645	-10.8764	1.49306e-27	6.2539e-25
Ciclev10007519m	9604.38	1.73425	0.159962	10.8417	2.18427e-27	8.94581e-25
Ciclev10011256m	344.44	-2.66427	0.253976	-10.4902	9.57784e-26	3.83738e-23
Ciclev10031076m	4194.76	-1.73657	0.166036	-10.459	1.33287e-25	5.22656e-23
Ciclev10018376m	338.006	2.08722	0.201423	10.3624	3.6779e-25	1.41216e-22
Ciclev10019850m	3309.82	1.44027	0.13913	10.3519	4.10155e-25	1.54268e-22
Ciclev10030778m	4140.91	-1.21077	0.118669	-10.203	1.92273e-24	7.08719e-22
Ciclev10012022m	2976.59	-3.45335	0.341216	-10.1207	4.47161e-24	1.61592e-21
Ciclev10030911m	737.726	-2.29041	0.227402	-10.0721	7.34213e-24	2.60222e-21
Ciclev10004597m	2530.59	-1.05961	0.105232	-10.0693	7.55142e-24	2.6259e-21
Ciclev10012726m	16932.6	-1.47758	0.146964	-10.054	8.82008e-24	3.01026e-21
Ciclev10013050m	743.178	3.1198	0.311353	10.0201	1.2434e-23	4.16652e-21
Ciclev10008260m	2377.17	1.11614	0.11166	9.99588	1.5887e-23	5.22853e-21
Ciclev10031613m	511.477	1.60346	0.163079	9.83241	8.16413e-23	2.63974e-20
Ciclev10000673m	7483.76	-1.22908	0.125328	-9.80692	1.05132e-22	3.34066e-20
Ciclev10012493m	1406.37	-1.85984	0.189866	-9.79557	1.17627e-22	3.67436e-20
Ciclev10019546m	669.558	-1.78683	0.182649	-9.78287	1.33379e-22	4.09697e-20
Ciclev10022697m	268.371	2.36575	0.2424	9.75969	1.67665e-22	5.06568e-20
Ciclev10030811m	1247.07	-2.04644	0.20986	-9.75143	1.81882e-22	5.4066e-20
Ciclev10013854m	1419.09	2.00823	0.206414	9.72913	2.26532e-22	6.62697e-20
Ciclev10019676m	423.857	1.96687	0.202789	9.6991	3.04167e-22	8.75907e-20
Ciclev10010984m	713.132	1.6965	0.175343	9.67536	3.83742e-22	1.08806e-19
Ciclev10000638m	1005.89	-1.9075	0.199075	-9.58184	9.53323e-22	2.66208e-19
Ciclev10030964m	1510.67	-1.39547	0.147206	-9.47969	2.55052e-21	7.01583e-19
Ciclev10016804m	1550.81	1.13519	0.119972	9.46217	3.0162e-21	8.17479e-19
Ciclev10014853m	1380.3	-1.38869	0.147111	-9.43975	3.7368e-21	9.98104e-19
Ciclev10010448m	136.604	2.76599	0.293737	9.41655	4.66168e-21	1.22735e-18
Ciclev10024689m	10655.1	-1.27297	0.135486	-9.39553	5.69292e-21	1.47775e-18
Ciclev10029386m	18904.5	1.327	0.141403	9.38453	6.31971e-21	1.61767e-18
Ciclev10021471m	1968.62	1.15062	0.123642	9.30611	1.32604e-20	3.34781e-18
Ciclev10024894m	1041.51	-1.08012	0.116109	-9.30259	1.37062e-20	3.41357e-18
Ciclev10024776m	556.479	1.69952	0.18404	9.23452	2.59454e-20	6.37565e-18
Ciclev10007365m	1223.11	1.52611	0.165322	9.23115	2.67745e-20	6.49282e-18
Ciclev10027337m	618.299	2.31238	0.251393	9.19826	3.63792e-20	8.70739e-18
Ciclev10028628m	2594.58	-1.98618	0.216646	-9.16786	4.8248e-20	1.14001e-17
Ciclev10032259m	2668.48	1.62308	0.178422	9.09685	9.29884e-20	2.16934e-17
Ciclev10015115m	947.947	1.23923	0.137462	9.01508	1.9672e-19	4.53194e-17
Ciclev10024768m	495.41	1.47553	0.164606	8.964	3.13121e-19	7.12448e-17
Ciclev10030878m	3484.96	-2.19406	0.245649	-8.93169	4.19546e-19	9.42954e-17
Ciclev10013866m	15482.1	-1.63417	0.183057	-8.9271	4.37341e-19	9.71108e-17
Ciclev10020224m	6338.65	-0.908472	0.101802	-8.92391	4.50117e-19	9.8526e-17
Ciclev10028658m	155.086	3.25949	0.365297	8.92286	4.54406e-19	9.8526e-17
Ciclev10010966m	670.998	1.69712	0.190839	8.89294	5.9514e-19	1.2754e-16
Ciclev10005222m	1151.43	-1.88933	0.21405	-8.82655	1.07952e-18	2.28684e-16
Ciclev10013510m	1612.33	1.36141	0.154586	8.80681	1.28757e-18	2.69658e-16
Ciclev10000120m	902.036	1.50283	0.170774	8.8001	1.36692e-18	2.8306e-16
Ciclev10007590m	6509.09	0.877259	0.100174	8.75733	1.99934e-18	4.0942e-16
Ciclev10030498m	608.96	1.24487	0.142709	8.72317	2.70514e-18	5.47865e-16
Ciclev10028591m	5833.3	-1.1255	0.129109	-8.71739	2.8469e-18	5.70308e-16
Ciclev10016958m	138.568	4.20524	0.483604	8.69561	3.4496e-18	6.83615e-16
Ciclev10030965m	195.541	3.08768	0.355858	8.67671	4.07391e-18	7.98746e-16
Ciclev10016691m	671.401	2.1725	0.250523	8.67186	4.25132e-18	8.24755e-16
Ciclev10001352m	1305.7	-1.05584	0.121819	-8.66721	4.42827e-18	8.50135e-16
Ciclev10007808m	2181.17	1.63904	0.189163	8.66466	4.52843e-18	8.60402e-16
Ciclev10002531m	94.8853	2.65917	0.308036	8.63265	5.99459e-18	1.12735e-15
Ciclev10003094m	456.547	1.82161	0.211261	8.62256	6.54714e-18	1.21883e-15
Ciclev10006190m	121.142	-2.86939	0.332923	-8.61877	6.76745e-18	1.24724e-15
Ciclev10031053m	1569.17	2.37699	0.275856	8.61677	6.8871e-18	1.25672e-15
Ciclev10015245m	612.052	1.59133	0.185201	8.59247	8.51179e-18	1.53796e-15
Ciclev10014940m	358.066	-2.43212	0.283397	-8.58204	9.32038e-18	1.66771e-15
Ciclev10014739m	542.262	-2.16827	0.252832	-8.57592	9.82982e-18	1.74196e-15
Ciclev10025170m	2280.52	1.6043	0.187335	8.56379	1.09214e-17	1.91697e-15
Ciclev10011448m	1377.54	-1.60958	0.188784	-8.52601	1.51488e-17	2.63389e-15
Ciclev10014563m	205.187	1.9578	0.230509	8.49336	2.00751e-17	3.4578e-15
Ciclev10011409m	1760.21	-1.34729	0.158725	-8.48823	2.098e-17	3.58021e-15
Ciclev10020130m	5312	-3.05361	0.359953	-8.48335	2.18799e-17	3.69951e-15
Ciclev10015247m	1977.31	-0.894593	0.105499	-8.47967	2.25828e-17	3.78364e-15
Ciclev10019764m	120.748	2.23605	0.264149	8.4651	2.55923e-17	4.24924e-15
Ciclev10008944m	248.882	1.74458	0.20637	8.45366	2.82301e-17	4.64536e-15
Ciclev10020116m	35735.4	-1.99087	0.235743	-8.44505	3.03911e-17	4.9567e-15
Ciclev10033015m	1311.43	1.31391	0.15597	8.42415	3.63393e-17	5.87485e-15
Ciclev10012263m	5237.93	-2.04211	0.242805	-8.41048	4.08331e-17	6.54395e-15
Ciclev10004620m	13418.5	-1.8302	0.217781	-8.40386	4.3203e-17	6.85958e-15
Ciclev10014442m	1894.94	1.48561	0.176796	8.40293	4.3547e-17	6.85958e-15
Ciclev10001322m	1474.53	-1.65928	0.197806	-8.38843	4.92666e-17	7.69478e-15
Ciclev10004749m	532.463	-1.36505	0.16295	-8.37711	5.42437e-17	8.34517e-15
Ciclev10019329m	2875.2	0.968006	0.115556	8.37691	5.43364e-17	8.34517e-15
Ciclev10029147m	64.7709	3.31806	0.397383	8.34977	6.83972e-17	1.04179e-14
Ciclev10020662m	1518.62	-1.84555	0.221086	-8.34763	6.96469e-17	1.05212e-14
Ciclev10017238m	164.045	2.18545	0.262003	8.34129	7.34853e-17	1.10108e-14
Ciclev10031823m	477.852	1.35075	0.161984	8.33882	7.50368e-17	1.11526e-14
Ciclev10021771m	1871.07	1.16741	0.140425	8.31341	9.29933e-17	1.37109e-14
Ciclev10021114m	883.44	-1.60335	0.193228	-8.29771	1.06136e-16	1.55245e-14
Ciclev10009792m	2537.63	-1.34278	0.161856	-8.29616	1.07535e-16	1.56052e-14
Ciclev10005464m	539.48	1.26917	0.154044	8.23904	1.73594e-16	2.49948e-14
Ciclev10021265m	869.778	-1.00934	0.122737	-8.2236	1.97487e-16	2.82147e-14
Ciclev10000821m	6807.79	-1.29431	0.157737	-8.20551	2.29606e-16	3.2551e-14
Ciclev10013612m	479.219	-2.5625	0.312438	-8.20163	2.37144e-16	3.33631e-14
Ciclev10026918m	460.358	-1.72263	0.210477	-8.18441	2.73647e-16	3.82069e-14
Ciclev10000296m	16031	1.33312	0.16315	8.17114	3.05478e-16	4.23305e-14
Ciclev10032528m	546.793	1.56976	0.192694	8.14639	3.74937e-16	5.15679e-14
Ciclev10032564m	1693.33	-1.96429	0.243026	-8.08262	6.33894e-16	8.65383e-14
Ciclev10019294m	368.262	1.56401	0.194188	8.05409	8.00704e-16	1.08507e-13
Ciclev10011739m	655.925	1.27081	0.158513	8.01705	1.08311e-15	1.45705e-13
Ciclev10020030m	1960.55	-0.890435	0.111093	-8.01523	1.09927e-15	1.46808e-13
Ciclev10026493m	103.777	2.41673	0.301721	8.00981	1.14888e-15	1.52329e-13
Ciclev10017833m	156.376	-2.10612	0.263191	-8.00224	1.22181e-15	1.60842e-13
Ciclev10023902m	196.147	-2.25815	0.282548	-7.9921	1.32655e-15	1.73392e-13
Ciclev10010963m	1287.12	-1.21358	0.151913	-7.98864	1.36436e-15	1.77079e-13
Ciclev10020118m	712.199	1.80699	0.22622	7.98776	1.37417e-15	1.77105e-13
Ciclev10030200m	1696.56	-1.23365	0.154482	-7.98574	1.39687e-15	1.7878e-13
Ciclev10030875m	5514.61	1.62527	0.203585	7.98325	1.42527e-15	1.81156e-13
Ciclev10020545m	1009.31	1.33761	0.167646	7.97879	1.47776e-15	1.86541e-13
Ciclev10020015m	2039.22	-1.37352	0.172182	-7.97719	1.49704e-15	1.8769e-13
Ciclev10024591m	375.452	1.35414	0.169946	7.96809	1.61143e-15	2.00666e-13
Ciclev10028459m	1814.06	1.41227	0.178671	7.90429	2.69467e-15	3.33307e-13
Ciclev10012332m	3290.6	-0.92982	0.117788	-7.894	2.92642e-15	3.59559e-13
Ciclev10004308m	611.78	1.51837	0.192563	7.88505	3.14421e-15	3.8376e-13
Ciclev10009863m	362.837	1.72035	0.218303	7.88054	3.2598e-15	3.94416e-13
Ciclev10014166m	3809.75	-1.27242	0.161475	-7.87998	3.27431e-15	3.94416e-13
Ciclev10021401m	1640.16	1.63176	0.207173	7.87631	3.37184e-15	4.03526e-13
Ciclev10032087m	926.014	-1.2982	0.165728	-7.83334	4.7509e-15	5.64898e-13
Ciclev10010088m	1736.31	1.3113	0.167648	7.82171	5.21093e-15	6.15317e-13
Ciclev10019184m	19574.6	1.80726	0.231079	7.82097	5.24171e-15	6.15317e-13
Ciclev10002352m	344.914	1.37826	0.177079	7.78329	7.06602e-15	8.2422e-13
Ciclev10032244m	1220.48	-1.91432	0.246443	-7.7678	7.98625e-15	9.25702e-13
Ciclev10025455m	2929.96	-1.23085	0.15892	-7.74509	9.55145e-15	1.10021e-12
Ciclev10007740m	932.012	1.30883	0.169433	7.72473	1.12087e-14	1.28308e-12
Ciclev10028123m	2898.45	-1.16067	0.150967	-7.68824	1.49172e-14	1.69706e-12
Ciclev10018974m	1401.16	1.10239	0.143514	7.68139	1.57376e-14	1.77941e-12
Ciclev10015455m	2048.77	-1.16082	0.15188	-7.64301	2.12205e-14	2.38472e-12
Ciclev10006253m	566.358	-2.02075	0.264694	-7.63429	2.27068e-14	2.53628e-12
Ciclev10030781m	1048.57	0.936222	0.122698	7.63031	2.34187e-14	2.60004e-12
Ciclev10007994m	1182.15	1.32522	0.173888	7.62109	2.51541e-14	2.77599e-12
Ciclev10014968m	112.652	2.19678	0.288658	7.61029	2.73479e-14	3.00013e-12
Ciclev10007935m	266.96	1.46943	0.193111	7.60923	2.75734e-14	3.00697e-12
Ciclev10021708m	837.441	2.62524	0.34545	7.59948	2.97324e-14	3.22334e-12
Ciclev10013654m	550.649	1.61763	0.212903	7.59796	3.00841e-14	3.2424e-12
Ciclev10015364m	1784.1	1.01925	0.134334	7.58743	3.26305e-14	3.4964e-12
Ciclev10011457m	180.402	1.7601	0.232248	7.57852	3.4951e-14	3.7234e-12
Ciclev10000199m	1159.66	2.10935	0.278569	7.57209	3.67268e-14	3.89009e-12
Ciclev10004993m	214.24	-2.48663	0.329689	-7.54234	4.61602e-14	4.86132e-12
Ciclev10013834m	4164.68	-1.66913	0.221601	-7.53215	4.99118e-14	5.22656e-12
Ciclev10029043m	5263.25	-0.960572	0.127745	-7.51947	5.49981e-14	5.72663e-12
Ciclev10000539m	600.575	2.18216	0.290615	7.50877	5.96845e-14	6.17969e-12
Ciclev10027872m	5134.27	-1.70251	0.227011	-7.49967	6.39763e-14	6.58705e-12
Ciclev10005521m	558.233	1.26269	0.168413	7.49759	6.50004e-14	6.65532e-12
Ciclev10027954m	2183	3.31929	0.442994	7.49287	6.73851e-14	6.86137e-12
Ciclev10007455m	8577.17	-0.820626	0.109532	-7.49212	6.77686e-14	6.8625e-12
Ciclev10020620m	9790.24	1.07116	0.14327	7.47652	7.63166e-14	7.68587e-12
Ciclev10024698m	909.556	-1.00412	0.134332	-7.47491	7.7259e-14	7.7385e-12
Ciclev10025096m	345.917	1.78206	0.23856	7.47006	8.0159e-14	7.98557e-12
Ciclev10026302m	328.7	-1.21126	0.162465	-7.4555	8.9529e-14	8.87107e-12
Ciclev10008416m	4779.41	-0.711663	0.0957476	-7.4327	1.06403e-13	1.04867e-11
Ciclev10028392m	1393.76	-1.78859	0.240787	-7.42811	1.10158e-13	1.0799e-11
Ciclev10017439m	1311.62	2.18266	0.294405	7.4138	1.22733e-13	1.19681e-11
Ciclev10028349m	5544.97	1.4692	0.198276	7.40986	1.26428e-13	1.22635e-11
Ciclev10026731m	1066.77	-1.58591	0.214098	-7.40744	1.28761e-13	1.24244e-11
Ciclev10021887m	215.637	-2.59666	0.351975	-7.37739	1.61418e-13	1.54944e-11
Ciclev10007936m	2883.05	-1.26549	0.172438	-7.33882	2.15482e-13	2.05769e-11
Ciclev10015955m	32.8145	-3.85528	0.526553	-7.32172	2.44809e-13	2.32569e-11
Ciclev10029497m	163.381	1.58397	0.21687	7.30375	2.79865e-13	2.64509e-11
Ciclev10023003m	306.023	1.44545	0.197987	7.30075	2.86163e-13	2.69081e-11
Ciclev10033000m	19771.1	1.64235	0.22508	7.29676	2.9478e-13	2.75776e-11
Ciclev10014707m	364.443	1.58861	0.217898	7.29059	3.08605e-13	2.87252e-11
Ciclev10033125m	149.314	3.18456	0.436947	7.28821	3.14094e-13	2.90892e-11
Ciclev10001051m	541.92	-1.58623	0.217699	-7.28631	3.18549e-13	2.93543e-11
Ciclev10014943m	910.511	1.1222	0.154056	7.2844	3.23113e-13	2.96268e-11
Ciclev10011322m	3009.39	0.773425	0.106315	7.27486	3.46773e-13	3.16387e-11
Ciclev10008491m	480.355	1.48599	0.204431	7.26888	3.62484e-13	3.29093e-11
Ciclev10014094m	916.304	1.60607	0.2212	7.26072	3.85049e-13	3.47865e-11
Ciclev10030633m	411.539	1.87633	0.258551	7.25708	3.95528e-13	3.55589e-11
Ciclev10024790m	981.443	1.02354	0.141427	7.23722	4.57975e-13	4.09732e-11
Ciclev10030606m	6841.66	1.1408	0.157737	7.23227	4.74986e-13	4.22898e-11
Ciclev10019872m	209.156	-2.00506	0.27743	-7.22729	4.92733e-13	4.3659e-11
Ciclev10023868m	4685.06	-0.885774	0.122692	-7.21951	5.21764e-13	4.60101e-11
Ciclev10020144m	604.482	-1.34571	0.18659	-7.21215	5.50755e-13	4.83353e-11
Ciclev10008623m	682.184	1.65623	0.22982	7.20662	5.73578e-13	5.00997e-11
Ciclev10019245m	291.183	1.80809	0.250926	7.20566	5.77614e-13	5.02142e-11
Ciclev10029918m	265.489	-2.15655	0.299442	-7.20189	5.9382e-13	5.13808e-11
Ciclev10029418m	770.747	-1.60943	0.223674	-7.19541	6.22716e-13	5.36292e-11
Ciclev10010889m	481.444	1.20702	0.167916	7.18826	6.5621e-13	5.62509e-11
Ciclev10016284m	184.128	-1.44458	0.201694	-7.16223	7.93756e-13	6.77265e-11
Ciclev10000110m	2396.46	-1.38563	0.193604	-7.15699	8.24662e-13	6.9718e-11
Ciclev10000591m	7251.61	-0.992542	0.13867	-7.15759	8.21104e-13	6.9718e-11
Ciclev10022535m	450.102	1.18006	0.164999	7.15192	8.55701e-13	7.20118e-11
Ciclev10019204m	1008.14	1.01755	0.142293	7.15107	8.61032e-13	7.2131e-11
Ciclev10014738m	3667.94	-1.84642	0.258241	-7.15	8.67809e-13	7.23698e-11
Ciclev10009885m	1099.94	1.09664	0.153549	7.14194	9.20233e-13	7.63959e-11
Ciclev10002405m	2734.95	-1.906	0.267513	-7.12487	1.04176e-12	8.60971e-11
Ciclev10011697m	3646.8	-1.83501	0.257745	-7.11947	1.08342e-12	8.87444e-11
Ciclev10024488m	245.659	-1.91199	0.268543	-7.11986	1.08039e-12	8.87444e-11
Ciclev10027379m	457.477	-1.15769	0.162624	-7.11881	1.08863e-12	8.87766e-11
Ciclev10029537m	2289.84	0.807111	0.113456	7.11389	1.12814e-12	9.15934e-11
Ciclev10019935m	89.9312	2.14417	0.301483	7.11209	1.14299e-12	9.23918e-11
Ciclev10001658m	733.124	1.05454	0.148493	7.10164	1.23284e-12	9.92197e-11
Ciclev10030646m	1048.84	1.21839	0.171751	7.09395	1.30337e-12	1.04439e-10
Ciclev10031241m	2685.99	2.65711	0.374651	7.09223	1.31969e-12	1.0529e-10
Ciclev10030958m	2800.28	-0.876079	0.123602	-7.08788	1.36179e-12	1.0818e-10
Ciclev10010783m	341.401	-1.71255	0.241783	-7.08299	1.41078e-12	1.11591e-10
Ciclev10015404m	3160.51	0.842333	0.119024	7.07699	1.47322e-12	1.16032e-10
Ciclev10028759m	292.24	1.21652	0.171971	7.07399	1.5054e-12	1.18062e-10
Ciclev10028872m	404.392	-1.16755	0.165139	-7.07012	1.54805e-12	1.20892e-10
Ciclev10030628m	6286.09	-0.785092	0.111132	-7.06452	1.61176e-12	1.25337e-10
Ciclev10009489m	2015.28	1.0188	0.144495	7.05073	1.7798e-12	1.37823e-10
Ciclev10008411m	275.624	1.81808	0.257975	7.04749	1.8218e-12	1.40484e-10
Ciclev10033433m	104.063	-2.47572	0.352323	-7.02686	2.11239e-12	1.62214e-10
Ciclev10029284m	3298.45	-2.07986	0.29679	-7.00786	2.41996e-12	1.85061e-10
Ciclev10006124m	5431.81	0.975185	0.13923	7.00416	2.48475e-12	1.89232e-10
Ciclev10016267m	278.889	1.55697	0.222673	6.99218	2.70643e-12	2.05265e-10
Ciclev10018833m	840.052	0.909441	0.13016	6.98711	2.80609e-12	2.11952e-10
Ciclev10015520m	1882.93	-1.41318	0.202656	-6.97333	3.09536e-12	2.32847e-10
Ciclev10026585m	2819.01	1.02768	0.147527	6.96602	3.26038e-12	2.44263e-10
Ciclev10005797m	492.01	1.2084	0.173521	6.964	3.30743e-12	2.46785e-10
Ciclev10014586m	38793.3	-1.99168	0.286051	-6.96269	3.33842e-12	2.48093e-10
Ciclev10028185m	103.554	-2.62968	0.378285	-6.95158	3.61212e-12	2.67355e-10
Ciclev10025327m	1703.75	1.22874	0.176912	6.94545	3.77244e-12	2.78104e-10
Ciclev10002268m	3044.85	-1.76935	0.254865	-6.94229	3.85807e-12	2.83284e-10
Ciclev10014421m	4141.8	-0.674717	0.0972625	-6.93707	4.00304e-12	2.92762e-10
Ciclev10007256m	1114.3	-1.13127	0.163163	-6.93338	4.10902e-12	2.99325e-10
Ciclev10031498m	853.627	3.50082	0.506568	6.91086	4.81723e-12	3.49534e-10
Ciclev10014506m	501.955	1.39852	0.202949	6.891	5.54015e-12	4.00412e-10
Ciclev10024112m	390.78	-1.06355	0.154589	-6.87986	5.99097e-12	4.31303e-10
Ciclev10007631m	659.357	1.12656	0.163838	6.87604	6.15395e-12	4.41312e-10
Ciclev10000934m	207.931	-1.55589	0.226415	-6.87184	6.33809e-12	4.52756e-10
Ciclev10001904m	2407.91	-2.12266	0.309443	-6.85962	6.90416e-12	4.91288e-10
Ciclev10032221m	1458.19	1.66816	0.243344	6.85516	7.12349e-12	5.04946e-10
Ciclev10025400m	70319.4	-3.10896	0.453845	-6.85027	7.37102e-12	5.2049e-10
Ciclev10004132m	873.301	1.2267	0.17914	6.84771	7.50397e-12	5.27856e-10
Ciclev10011587m	8014.35	-2.03369	0.297536	-6.8351	8.1949e-12	5.74266e-10
Ciclev10020467m	463.93	1.25807	0.184097	6.83372	8.27381e-12	5.776e-10
Ciclev10024724m	5340.25	-0.723699	0.105989	-6.82808	8.60579e-12	5.98509e-10
Ciclev10007611m	276.739	1.23316	0.180809	6.82025	9.08817e-12	6.2968e-10
Ciclev10015184m	639.94	1.24887	0.183216	6.81637	9.33686e-12	6.44488e-10
Ciclev10015286m	6661.62	-1.35221	0.198421	-6.81485	9.43627e-12	6.48919e-10
Ciclev10013871m	2163.93	-1.363	0.200109	-6.81128	9.67311e-12	6.62734e-10
Ciclev10026081m	3615.66	-1.24034	0.18241	-6.79972	1.04822e-11	7.15275e-10
Ciclev10029351m	584.885	-2.74079	0.403102	-6.79924	1.05176e-11	7.15275e-10
Ciclev10024930m	142.836	1.9317	0.284335	6.79377	1.09244e-11	7.40206e-10
Ciclev10009191m	374.292	1.58411	0.233337	6.78894	1.12962e-11	7.62595e-10
Ciclev10023300m	412.404	1.387	0.204392	6.78598	1.15299e-11	7.75531e-10
Ciclev10000567m	1213.27	1.00884	0.149104	6.76599	1.324e-11	8.84108e-10
Ciclev10026831m	132.181	1.63557	0.241717	6.76648	1.31954e-11	8.84108e-10
Ciclev10025631m	2027.82	-1.50875	0.223143	-6.76139	1.36678e-11	9.09379e-10
Ciclev10031937m	1320.55	-0.956051	0.141425	-6.76011	1.37883e-11	9.14098e-10
Ciclev10018733m	4429.26	-0.724383	0.107279	-6.75236	1.45462e-11	9.5745e-10
Ciclev10032559m	452.031	-1.24805	0.184829	-6.75242	1.45395e-11	9.5745e-10
Ciclev10022950m	286.833	-1.40109	0.207595	-6.74915	1.48714e-11	9.75372e-10
Ciclev10011841m	5356.46	-1.15808	0.171811	-6.74044	1.57909e-11	1.03201e-09
Ciclev10033283m	98.6428	-2.1504	0.319174	-6.73741	1.61233e-11	1.05001e-09
Ciclev10001600m	499.042	1.68992	0.250877	6.73604	1.62762e-11	1.05252e-09
Ciclev10012473m	732.79	1.38958	0.206286	6.7362	1.62581e-11	1.05252e-09
Ciclev10020411m	510.942	-1.07328	0.159355	-6.73517	1.63739e-11	1.05514e-09
Ciclev10011296m	780.292	1.50194	0.223036	6.73407	1.64978e-11	1.05943e-09
Ciclev10023053m	1035.76	1.99354	0.296334	6.72733	1.72803e-11	1.10582e-09
Ciclev10027090m	1291.72	0.909843	0.135302	6.72454	1.76147e-11	1.12332e-09
Ciclev10000256m	1367.22	1.83217	0.272682	6.71907	1.82894e-11	1.16232e-09
Ciclev10021362m	5302.93	1.82447	0.272256	6.70131	2.06557e-11	1.30819e-09
Ciclev10012447m	224.83	1.86474	0.278403	6.69799	2.11306e-11	1.33369e-09
Ciclev10030951m	975.362	0.854158	0.128036	6.67122	2.53682e-11	1.59569e-09
Ciclev10015710m	1083.65	-0.889773	0.133538	-6.66309	2.68123e-11	1.68078e-09
Ciclev10002540m	6685.99	1.78896	0.268728	6.65714	2.79208e-11	1.74434e-09
Ciclev10022406m	5306.31	-1.07199	0.161088	-6.65472	2.83848e-11	1.76734e-09
Ciclev10024111m	193.809	-1.49522	0.224937	-6.64727	2.98581e-11	1.85281e-09
Ciclev10008073m	887.626	1.73864	0.261743	6.64254	3.08325e-11	1.90685e-09
Ciclev10031163m	75.311	-2.24554	0.338829	-6.62735	3.41772e-11	2.10664e-09
Ciclev10002513m	1285.33	0.941073	0.142043	6.62528	3.46585e-11	2.12918e-09
Ciclev10011822m	3015.58	-1.14574	0.173086	-6.61951	3.60395e-11	2.20667e-09
Ciclev10004473m	964.597	-1.4691	0.222846	-6.59246	4.32593e-11	2.63997e-09
Ciclev10004462m	4213.23	-0.77879	0.118169	-6.59046	4.38462e-11	2.66695e-09
Ciclev10004468m	3747.41	-1.62612	0.247185	-6.57856	4.75028e-11	2.87986e-09
Ciclev10020267m	2050.88	-1.34914	0.20511	-6.57761	4.78055e-11	2.88871e-09
Ciclev10028312m	803.733	2.10004	0.319769	6.56736	5.12153e-11	3.08463e-09
Ciclev10029600m	389.422	-2.57571	0.392869	-6.55616	5.52098e-11	3.31439e-09
Ciclev10021072m	4143.67	-0.873985	0.133362	-6.55346	5.62172e-11	3.36391e-09
Ciclev10009963m	557.216	-0.889422	0.135759	-6.5515	5.69636e-11	3.39754e-09
Ciclev10002449m	269.455	1.34465	0.205402	6.54644	5.8924e-11	3.50313e-09
Ciclev10017460m	444.822	0.997399	0.152409	6.54423	5.98028e-11	3.54394e-09
Ciclev10033727m	432.331	1.09526	0.167496	6.53903	6.19183e-11	3.65754e-09
Ciclev10014605m	868.678	1.06457	0.16293	6.53392	6.40704e-11	3.77258e-09
Ciclev10021909m	1081.93	0.999202	0.15298	6.53156	6.50863e-11	3.82019e-09
Ciclev10032785m	162.91	3.51114	0.538736	6.51737	7.15511e-11	4.18631e-09
Ciclev10017084m	441.918	-1.21362	0.18626	-6.51574	7.23298e-11	4.21847e-09
Ciclev10024674m	673.1	-1.10092	0.169093	-6.51075	7.47754e-11	4.33368e-09
Ciclev10028234m	1336.83	1.61271	0.247683	6.51121	7.45501e-11	4.33368e-09
Ciclev10014248m	2037.44	-1.34268	0.206353	-6.5067	7.68171e-11	4.42708e-09
Ciclev10014472m	535.452	-1.11319	0.171086	-6.50661	7.68674e-11	4.42708e-09
Ciclev10012109m	821.666	-1.64843	0.253399	-6.50525	7.75634e-11	4.45325e-09
Ciclev10028255m	2187.51	1.40055	0.215422	6.50143	7.9561e-11	4.55376e-09
Ciclev10030816m	1358.22	-0.86939	0.133738	-6.50068	7.99559e-11	4.56219e-09
Ciclev10028238m	2258.03	-1.01586	0.156352	-6.49728	8.17842e-11	4.65211e-09
Ciclev10009710m	1035.58	0.879829	0.135474	6.49444	8.33453e-11	4.72632e-09
Ciclev10002602m	114.808	2.04451	0.315172	6.48697	8.75817e-11	4.95132e-09
Ciclev10003116m	166.523	1.38137	0.213166	6.48026	9.15639e-11	5.16062e-09
Ciclev10015129m	449.557	2.38652	0.368458	6.47705	9.35343e-11	5.2556e-09
Ciclev10028975m	4154.97	-1.47855	0.228333	-6.47541	9.45539e-11	5.29674e-09
Ciclev10019924m	20564.9	-1.23794	0.191661	-6.45898	1.0541e-10	5.88697e-09
Ciclev10003196m	347.683	-1.15137	0.178437	-6.4525	1.1002e-10	6.12587e-09
Ciclev10028573m	1067.49	1.15074	0.178758	6.43742	1.21523e-10	6.7361e-09
Ciclev10028849m	1217.52	0.766328	0.119047	6.43718	1.2171e-10	6.7361e-09
Ciclev10012147m	660.898	-1.05685	0.164597	-6.42083	1.35535e-10	7.47878e-09
Ciclev10029749m	318.088	-1.38346	0.215724	-6.41312	1.4257e-10	7.84349e-09
Ciclev10012167m	811.955	1.88696	0.294601	6.40513	1.50237e-10	8.24067e-09
Ciclev10020988m	5038.11	-1.12391	0.175909	-6.38916	1.66796e-10	9.12182e-09
Ciclev10007711m	341.832	1.16558	0.182565	6.38447	1.71989e-10	9.37799e-09
Ciclev10004217m	874.277	0.927506	0.145687	6.36644	1.93465e-10	1.05179e-08
Ciclev10000758m	915.259	1.54245	0.242377	6.36383	1.96784e-10	1.06668e-08
Ciclev10010334m	890.864	-1.42166	0.223914	-6.34912	2.16556e-10	1.17042e-08
Ciclev10006723m	887.144	1.12352	0.177433	6.33207	2.41895e-10	1.29975e-08
Ciclev10019819m	1931.78	-1.07058	0.169072	-6.33211	2.41831e-10	1.29975e-08
Ciclev10016186m	1440.81	-1.13872	0.179853	-6.3314	2.42951e-10	1.30162e-08
Ciclev10026154m	8507.35	2.72182	0.43	6.32982	2.45448e-10	1.31119e-08
Ciclev10024876m	4488.77	-0.682073	0.107933	-6.31941	2.62558e-10	1.39854e-08
Ciclev10020858m	1686.69	-0.994935	0.157491	-6.31741	2.65979e-10	1.41268e-08
Ciclev10002412m	2743.09	-1.36844	0.218077	-6.27503	3.49566e-10	1.85129e-08
Ciclev10007333m	2991.62	2.23874	0.357003	6.27092	3.58914e-10	1.89535e-08
Ciclev10021287m	721.396	-1.34645	0.214804	-6.26825	3.65129e-10	1.92267e-08
Ciclev10012060m	629.213	1.29526	0.206657	6.26769	3.66446e-10	1.9241e-08
Ciclev10004121m	823.006	1.06102	0.169427	6.26242	3.79042e-10	1.98459e-08
Ciclev10024663m	972.044	-1.07218	0.171479	-6.25255	4.03803e-10	2.10824e-08
Ciclev10004785m	1419.87	1.58392	0.253421	6.25013	4.10112e-10	2.13513e-08
Ciclev10014159m	280.51	1.51479	0.242488	6.24686	4.18781e-10	2.17015e-08
Ciclev10028390m	2004.02	-0.670134	0.107278	-6.24671	4.19194e-10	2.17015e-08
Ciclev10005411m	1689.01	1.91709	0.3075	6.23443	4.53439e-10	2.34086e-08
Ciclev10020811m	264.816	-1.57896	0.253377	-6.23165	4.61553e-10	2.3761e-08
Ciclev10016175m	1771.3	1.10887	0.178007	6.22937	4.68313e-10	2.40418e-08
Ciclev10022561m	2513.97	-1.20218	0.193248	-6.22095	4.94152e-10	2.52978e-08
Ciclev10011556m	1820.14	-1.67195	0.268846	-6.21901	5.003e-10	2.55416e-08
Ciclev10013045m	359.886	1.16366	0.187467	6.20727	5.39123e-10	2.74476e-08
Ciclev10031919m	1491.22	1.22341	0.197143	6.20569	5.4459e-10	2.76496e-08
Ciclev10004798m	328.414	1.62069	0.261295	6.20252	5.55653e-10	2.81337e-08
Ciclev10028294m	5161.11	-0.757322	0.122123	-6.20131	5.59935e-10	2.82422e-08
Ciclev10031034m	1212.56	-1.60178	0.258307	-6.20105	5.60859e-10	2.82422e-08
Ciclev10028768m	1390.02	0.856024	0.138108	6.1982	5.7111e-10	2.868e-08
Ciclev10009903m	242.855	-1.89678	0.306175	-6.19509	5.82511e-10	2.91731e-08
Ciclev10012197m	1813.76	0.906517	0.146624	6.18261	6.30484e-10	3.149e-08
Ciclev10031658m	1601.27	1.10896	0.17944	6.18012	6.40511e-10	3.19044e-08
Ciclev10004221m	1912.64	-1.07583	0.174092	-6.17969	6.4227e-10	3.19057e-08
Ciclev10019626m	610.946	1.17392	0.190506	6.1621	7.17845e-10	3.55642e-08
Ciclev10001614m	5202.74	-1.41017	0.228866	-6.16154	7.20417e-10	3.55959e-08
Ciclev10020578m	635.047	1.24467	0.202581	6.14409	8.04241e-10	3.96315e-08
Ciclev10017183m	508.268	-2.55512	0.416331	-6.13724	8.39676e-10	4.12673e-08
Ciclev10014667m	583.514	1.03086	0.16804	6.13462	8.53633e-10	4.18417e-08
Ciclev10030691m	377.798	-1.49636	0.244139	-6.12915	8.835e-10	4.31907e-08
Ciclev10003568m	279.391	1.42566	0.232925	6.12069	9.31715e-10	4.53074e-08
Ciclev10022807m	92.5858	1.91889	0.313505	6.12074	9.31389e-10	4.53074e-08
Ciclev10019927m	11585.2	-0.685151	0.111983	-6.11833	9.45599e-10	4.58616e-08
Ciclev10005581m	425.183	0.996619	0.163247	6.10496	1.02823e-09	4.97384e-08
Ciclev10019145m	1638.44	0.831509	0.136296	6.10077	1.05561e-09	5.0929e-08
Ciclev10015100m	971.978	-1.20245	0.197389	-6.0918	1.11645e-09	5.37236e-08
Ciclev10001939m	1201.78	-0.706621	0.116267	-6.07756	1.22021e-09	5.85639e-08
Ciclev10000409m	1105.56	1.28918	0.212592	6.06409	1.32702e-09	6.35247e-08
Ciclev10007345m	1293.05	0.833399	0.137478	6.06208	1.34376e-09	6.41592e-08
Ciclev10021998m	4260.01	-0.922163	0.152177	-6.05981	1.36282e-09	6.47515e-08
Ciclev10029145m	585.818	1.05327	0.173814	6.05977	1.36319e-09	6.47515e-08
Ciclev10014699m	1037.53	1.29434	0.214001	6.0483	1.4638e-09	6.93519e-08
Ciclev10025027m	1362.36	0.807136	0.133481	6.04681	1.47742e-09	6.98175e-08
Ciclev10018371m	25.4537	3.1525	0.521496	6.04512	1.49296e-09	7.03713e-08
Ciclev10002778m	1672.85	-0.963947	0.15947	-6.0447	1.49692e-09	7.03782e-08
Ciclev10029073m	577.643	0.894214	0.148083	6.03859	1.55466e-09	7.29068e-08
Ciclev10017364m	340.854	-1.17629	0.195064	-6.0303	1.63654e-09	7.65518e-08
Ciclev10015416m	23688	-0.960021	0.159376	-6.02361	1.70569e-09	7.95844e-08
Ciclev10014341m	6522.65	-0.79675	0.132308	-6.02195	1.72327e-09	8.02018e-08
Ciclev10002486m	3355.63	-1.52165	0.252701	-6.02154	1.72765e-09	8.02031e-08
Ciclev10001756m	12221.1	0.875799	0.145508	6.01892	1.7558e-09	8.1305e-08
Ciclev10025131m	253.722	1.64474	0.273337	6.01725	1.77407e-09	8.19449e-08
Ciclev10012959m	374.955	1.92302	0.320389	6.00213	1.94752e-09	8.9508e-08
Ciclev10014333m	4359.59	-1.10502	0.184099	-6.00234	1.94495e-09	8.9508e-08
Ciclev10026490m	505.446	1.87645	0.312709	6.00064	1.96536e-09	9.01033e-08
Ciclev10028094m	42.9079	-2.42725	0.404878	-5.995	2.03483e-09	9.3057e-08
Ciclev10020687m	2880.37	1.18901	0.198386	5.99344	2.05444e-09	9.37211e-08
Ciclev10002684m	1242.76	-1.40381	0.234264	-5.99241	2.06753e-09	9.40852e-08
Ciclev10010001m	428.157	-1.26804	0.211717	-5.98931	2.10729e-09	9.5306e-08
Ciclev10017814m	693.532	-1.40737	0.234989	-5.98911	2.10987e-09	9.5306e-08
Ciclev10027844m	794.664	0.916908	0.153085	5.98954	2.10437e-09	9.5306e-08
Ciclev10015833m	3780.84	0.967943	0.161695	5.98622	2.14777e-09	9.67807e-08
Ciclev10007562m	3726.13	-1.08329	0.181015	-5.98454	2.17007e-09	9.75471e-08
Ciclev10033025m	2077.93	-1.85192	0.309782	-5.97814	2.25694e-09	1.01205e-07
Ciclev10021032m	4314.11	-1.15411	0.193197	-5.97375	2.31864e-09	1.0372e-07
Ciclev10031464m	240.922	2.31009	0.386857	5.97142	2.35198e-09	1.04956e-07
Ciclev10025420m	606.096	-1.29588	0.217107	-5.96885	2.38935e-09	1.06366e-07
Ciclev10024924m	1886.95	-0.700487	0.117399	-5.96674	2.4204e-09	1.07489e-07
Ciclev10020366m	766.402	0.859711	0.144102	5.96597	2.43181e-09	1.07736e-07
Ciclev10020004m	4504.64	-0.760746	0.127608	-5.96157	2.49826e-09	1.10415e-07
Ciclev10007965m	2068.94	-0.993798	0.166731	-5.9605	2.51469e-09	1.10875e-07
Ciclev10007846m	3269.24	-0.831499	0.139555	-5.9582	2.55033e-09	1.12178e-07
Ciclev10003477m	315.84	1.31255	0.220778	5.94511	2.76271e-09	1.2123e-07
Ciclev10007443m	1697.41	2.33578	0.393077	5.94231	2.81037e-09	1.23029e-07
Ciclev10029033m	271.443	2.22245	0.37404	5.94174	2.82007e-09	1.23161e-07
Ciclev10011741m	4064.26	-1.15323	0.194308	-5.93507	2.93728e-09	1.27977e-07
Ciclev10021133m	333.453	1.13384	0.191384	5.92442	3.13403e-09	1.36227e-07
Ciclev10014840m	8536.34	-1.34186	0.226681	-5.91962	3.22687e-09	1.39932e-07
Ciclev10007546m	1330.86	-0.867503	0.146558	-5.91917	3.23565e-09	1.39984e-07
Ciclev10018995m	1520.35	1.18455	0.200428	5.91009	3.41919e-09	1.47578e-07
Ciclev10003228m	89.4456	1.90526	0.322684	5.90442	3.5389e-09	1.5168e-07
Ciclev10028494m	6457	-1.05324	0.178378	-5.90454	3.53632e-09	1.5168e-07
Ciclev10031678m	1962.74	-1.05765	0.179128	-5.90442	3.53892e-09	1.5168e-07
Ciclev10004864m	1406.05	-1.5319	0.259805	-5.89635	3.71641e-09	1.58917e-07
Ciclev10015766m	885.735	1.29848	0.220807	5.88059	4.088e-09	1.74403e-07
Ciclev10029344m	275.198	1.35362	0.230499	5.87254	4.29172e-09	1.82671e-07
Ciclev10021017m	601.058	1.07519	0.183122	5.87143	4.32041e-09	1.83468e-07
Ciclev10017987m	560.056	1.36757	0.232989	5.86966	4.36702e-09	1.85021e-07
Ciclev10032875m	890.705	-1.73699	0.296268	-5.86291	4.54822e-09	1.92256e-07
Ciclev10001126m	369.468	0.979248	0.167193	5.857	4.71291e-09	1.98308e-07
Ciclev10016664m	405.416	-1.37003	0.233901	-5.85732	4.70404e-09	1.98308e-07
Ciclev10005200m	991.97	1.45142	0.247996	5.85258	4.84015e-09	2.03198e-07
Ciclev10011033m	10389.9	-1.04218	0.178139	-5.85035	4.9053e-09	2.05202e-07
Ciclev10014373m	2899.44	-0.608795	0.104064	-5.85019	4.91016e-09	2.05202e-07
Ciclev10024792m	180.363	1.5574	0.266342	5.84738	4.99379e-09	2.08225e-07
Ciclev10011143m	3278.29	-0.879079	0.150358	-5.84658	5.01774e-09	2.08751e-07
Ciclev10023966m	64.39	2.12518	0.363607	5.84473	5.07401e-09	2.10617e-07
Ciclev10004122m	1988.24	0.938509	0.160761	5.83793	5.28545e-09	2.18901e-07
Ciclev10000411m	141.81	-1.62226	0.278051	-5.83439	5.39872e-09	2.23091e-07
Ciclev10007395m	612.603	1.273	0.218255	5.83263	5.45606e-09	2.24955e-07
Ciclev10013354m	677.564	-1.0184	0.174624	-5.83197	5.47768e-09	2.25343e-07
Ciclev10001225m	3059.5	-0.863824	0.148162	-5.83026	5.53426e-09	2.27164e-07
Ciclev10018742m	2970.53	0.572369	0.0982629	5.82488	5.71545e-09	2.34079e-07
Ciclev10008413m	244.012	1.76293	0.303087	5.81658	6.00637e-09	2.45449e-07
Ciclev10019906m	1706.46	0.752552	0.129448	5.81353	6.11701e-09	2.48867e-07
Ciclev10024628m	947.877	-1.21373	0.208776	-5.81353	6.11685e-09	2.48867e-07
Ciclev10007489m	1085.88	0.899085	0.154682	5.81246	6.15614e-09	2.49907e-07
Ciclev10006073m	65.0316	1.86164	0.320462	5.80924	6.27584e-09	2.54179e-07
Ciclev10008262m	314.834	1.34214	0.23105	5.80889	6.28897e-09	2.54179e-07
Ciclev10009608m	1295.51	-1.78505	0.307755	-5.80022	6.62261e-09	2.67078e-07
Ciclev10032666m	1503.16	-0.942054	0.162485	-5.79779	6.71956e-09	2.70396e-07
Ciclev10020972m	824.013	1.61894	0.279481	5.79268	6.92732e-09	2.78149e-07
Ciclev10023308m	1390.83	1.04515	0.180448	5.792	6.95516e-09	2.7866e-07
Ciclev10005278m	462.714	0.955776	0.165136	5.7878	7.1314e-09	2.85101e-07
Ciclev10008100m	966.928	-1.06339	0.183825	-5.7848	7.25979e-09	2.89606e-07
Ciclev10029506m	249.236	2.25206	0.389502	5.78189	7.38648e-09	2.94023e-07
Ciclev10011244m	384.83	1.99234	0.345455	5.76729	8.05541e-09	3.18586e-07
Ciclev10017662m	109.072	1.73223	0.300346	5.76747	8.04684e-09	3.18586e-07
Ciclev10021624m	614.163	-1.15595	0.200424	-5.76752	8.04444e-09	3.18586e-07
Ciclev10022720m	2803.88	0.776834	0.134745	5.76522	8.15505e-09	3.21836e-07
Ciclev10009788m	518.935	-0.870957	0.151161	-5.76177	8.32381e-09	3.27794e-07
Ciclev10015958m	644.498	-1.26485	0.219633	-5.7589	8.46618e-09	3.31982e-07
Ciclev10023018m	871.49	2.79548	0.485415	5.75895	8.46367e-09	3.31982e-07
Ciclev10002944m	32.3801	-2.38308	0.414044	-5.75562	8.63248e-09	3.37785e-07
Ciclev10020835m	1250.86	-0.74352	0.129246	-5.75275	8.7802e-09	3.42837e-07
Ciclev10005079m	336.753	1.23694	0.215066	5.75143	8.84922e-09	3.44801e-07
Ciclev10010730m	358.404	0.923563	0.160777	5.74437	9.22612e-09	3.58729e-07
Ciclev10009427m	5809	1.21749	0.212035	5.74193	9.36062e-09	3.63192e-07
Ciclev10033819m	1790.52	-1.49887	0.261282	-5.73661	9.65918e-09	3.73989e-07
Ciclev10019516m	430.326	1.44465	0.251873	5.73564	9.71463e-09	3.75347e-07
Ciclev10031043m	289.276	1.38074	0.241019	5.72877	1.0116e-08	3.90038e-07
Ciclev10006176m	1034.56	0.829399	0.144916	5.72331	1.04467e-08	4.01949e-07
Ciclev10009882m	365.406	1.23152	0.215227	5.72197	1.05293e-08	4.04282e-07
Ciclev10004145m	1753.29	-1.19318	0.208589	-5.72023	1.06379e-08	4.07601e-07
Ciclev10023024m	4698.64	0.826084	0.144433	5.7195	1.06835e-08	4.08501e-07
Ciclev10019278m	90.1589	1.90387	0.332985	5.7176	1.08038e-08	4.12245e-07
Ciclev10031165m	14003.5	-2.27143	0.397312	-5.71699	1.08426e-08	4.1287e-07
Ciclev10029538m	10399.4	0.746728	0.130648	5.71555	1.09347e-08	4.1552e-07
Ciclev10000465m	1427.39	-0.798491	0.139743	-5.71401	1.10345e-08	4.18447e-07
Ciclev10007942m	1508.61	2.68848	0.470584	5.71306	1.1096e-08	4.19915e-07
Ciclev10019821m	1113.2	-0.754902	0.132521	-5.69647	1.22316e-08	4.61942e-07
Ciclev10011789m	856.568	-0.924175	0.162263	-5.69554	1.22981e-08	4.63506e-07
Ciclev10000161m	1513.03	0.786435	0.138273	5.68754	1.28884e-08	4.84761e-07
Ciclev10011170m	1698.61	-0.974497	0.171422	-5.6848	1.30968e-08	4.91598e-07
Ciclev10020312m	2451.47	-1.29753	0.228453	-5.67966	1.34964e-08	5.05567e-07
Ciclev10020017m	878.324	-0.94751	0.166872	-5.67806	1.36228e-08	5.09265e-07
Ciclev10019016m	387.902	0.924513	0.163067	5.66952	1.43198e-08	5.34237e-07
Ciclev10030726m	924.5	0.935984	0.165178	5.66652	1.45726e-08	5.42573e-07
Ciclev10028057m	7156.34	-1.49858	0.264568	-5.66423	1.47682e-08	5.48747e-07
Ciclev10000464m	512.499	1.90242	0.336198	5.65862	1.52591e-08	5.65847e-07
Ciclev10014902m	2411.71	-1.49268	0.264018	-5.65371	1.57023e-08	5.81111e-07
Ciclev10025141m	330.558	1.36806	0.242154	5.64952	1.60896e-08	5.94251e-07
Ciclev10014240m	3693.92	-0.876525	0.155338	-5.64269	1.67416e-08	6.17097e-07
Ciclev10015632m	1772.19	-0.745177	0.132072	-5.64219	1.679e-08	6.17645e-07
Ciclev10032173m	857.43	1.22206	0.216661	5.64044	1.69621e-08	6.22732e-07
Ciclev10016067m	1116.02	0.842053	0.14932	5.63927	1.70773e-08	6.25714e-07
Ciclev10027423m	652.486	-0.767158	0.136062	-5.63832	1.71722e-08	6.27942e-07
Ciclev10025951m	458.362	0.940243	0.166823	5.63619	1.73856e-08	6.3449e-07
Ciclev10019480m	3761.1	1.27906	0.227065	5.63301	1.77088e-08	6.45005e-07
Ciclev10011456m	1044.8	0.928663	0.164977	5.62904	1.81213e-08	6.5873e-07
Ciclev10032509m	997.645	-0.94992	0.168772	-5.62843	1.81861e-08	6.59783e-07
Ciclev10026320m	272.389	1.36449	0.242545	5.62574	1.8471e-08	6.68802e-07
Ciclev10014126m	1252.22	0.720709	0.128474	5.60975	2.02624e-08	7.32226e-07
Ciclev10026364m	1988.7	-1.69839	0.302804	-5.60887	2.03655e-08	7.34514e-07
Ciclev10025015m	59.6061	1.86406	0.33245	5.60703	2.05834e-08	7.40922e-07
Ciclev10025910m	154.95	2.6734	0.477314	5.60092	2.13219e-08	7.66009e-07
Ciclev10015210m	1688.01	2.92173	0.52202	5.59697	2.18127e-08	7.82115e-07
Ciclev10012329m	770.012	-1.05133	0.188107	-5.58899	2.28392e-08	8.17333e-07
Ciclev10027956m	5184.97	-0.86424	0.154763	-5.58429	2.34657e-08	8.38125e-07
Ciclev10014491m	3573.61	-1.00077	0.179266	-5.58259	2.36961e-08	8.44716e-07
Ciclev10001861m	253.559	1.38366	0.247993	5.57943	2.41305e-08	8.56889e-07
Ciclev10029651m	387.186	-1.61054	0.288642	-5.57973	2.40894e-08	8.56889e-07
Ciclev10022143m	1377.95	-0.918932	0.164779	-5.57675	2.4506e-08	8.6855e-07
Ciclev10014676m	251.932	1.20101	0.215522	5.57259	2.50987e-08	8.87848e-07
Ciclev10011395m	329.912	1.31744	0.236645	5.56717	2.58913e-08	9.12524e-07
Ciclev10014452m	763.275	1.60127	0.287628	5.56714	2.58953e-08	9.12524e-07
Ciclev10013395m	171.878	-2.09671	0.37725	-5.55789	2.73056e-08	9.56733e-07
Ciclev10030492m	2803.63	-0.792646	0.142615	-5.55795	2.72955e-08	9.56733e-07
Ciclev10033813m	637.452	-0.884913	0.159205	-5.55833	2.72374e-08	9.56733e-07
Ciclev10005884m	780.854	-1.74922	0.31479	-5.55678	2.74791e-08	9.60985e-07
Ciclev10008149m	1662.87	-1.0375	0.18721	-5.54188	2.99245e-08	1.04452e-06
Ciclev10009450m	2632.42	1.05952	0.191246	5.54011	3.02284e-08	1.05314e-06
Ciclev10028439m	273.592	1.23184	0.222405	5.53875	3.04641e-08	1.05935e-06
Ciclev10003233m	193.353	-1.41825	0.256667	-5.52565	3.28262e-08	1.13934e-06
Ciclev10005596m	1309.06	-1.18342	0.214233	-5.52398	3.31397e-08	1.14805e-06
Ciclev10022489m	1207.52	-0.925536	0.167609	-5.52199	3.35176e-08	1.15897e-06
Ciclev10001054m	39658	1.26036	0.228368	5.51898	3.40968e-08	1.17679e-06
Ciclev10027319m	828.426	-0.676726	0.122686	-5.51591	3.46988e-08	1.19533e-06
Ciclev10012657m	499.035	0.943902	0.171166	5.51453	3.49712e-08	1.20246e-06
Ciclev10007286m	4339.64	-0.902418	0.163745	-5.51113	3.56535e-08	1.22364e-06
Ciclev10016578m	2352.53	-1.0256	0.186108	-5.51077	3.57258e-08	1.22384e-06
Ciclev10007299m	6130.3	-0.650052	0.118049	-5.50662	3.65792e-08	1.25075e-06
Ciclev10023951m	177.221	-1.13467	0.206172	-5.50352	3.72287e-08	1.2706e-06
Ciclev10023246m	285.666	1.2499	0.227283	5.4993	3.81305e-08	1.29897e-06
Ciclev10004836m	1604.72	-1.26028	0.229619	-5.48855	4.05244e-08	1.37567e-06
Ciclev10024007m	26.4488	-2.82779	0.515219	-5.48852	4.05312e-08	1.37567e-06
Ciclev10010295m	74.2137	2.1671	0.395134	5.48447	4.14722e-08	1.40502e-06
Ciclev10002960m	110.205	1.4955	0.272752	5.48302	4.18129e-08	1.41397e-06
Ciclev10025723m	2396.67	-0.693498	0.126621	-5.47695	4.32725e-08	1.46065e-06
Ciclev10002699m	80.7768	2.4102	0.44015	5.47585	4.35408e-08	1.46701e-06
Ciclev10002793m	42969.1	-1.41832	0.259074	-5.47458	4.38544e-08	1.47489e-06
Ciclev10022934m	959.928	0.758407	0.138623	5.47101	4.47478e-08	1.50219e-06
Ciclev10007533m	3606.96	0.679575	0.124221	5.47069	4.48299e-08	1.50221e-06
Ciclev10013048m	329.331	-1.71234	0.313162	-5.46789	4.55414e-08	1.52328e-06
Ciclev10009399m	281.344	1.32033	0.241494	5.46733	4.56857e-08	1.52534e-06
Ciclev10013867m	1251.34	0.941477	0.172239	5.4661	4.6004e-08	1.53319e-06
Ciclev10031790m	860.322	-0.670519	0.122698	-5.46478	4.63479e-08	1.54186e-06
Ciclev10008716m	601.616	0.757283	0.138607	5.46353	4.66751e-08	1.54995e-06
Ciclev10032794m	388.192	1.57473	0.28827	5.46269	4.68977e-08	1.55454e-06
Ciclev10027857m	2368.32	-0.686155	0.125653	-5.46073	4.74189e-08	1.569e-06
Ciclev10004117m	2088.23	1.11294	0.203882	5.45877	4.79432e-08	1.5835e-06
Ciclev10018766m	1043.05	-1.32959	0.24366	-5.45674	4.84946e-08	1.59885e-06
Ciclev10008946m	17402.8	1.85062	0.339237	5.45524	4.89073e-08	1.60957e-06
Ciclev10014661m	176.131	1.32239	0.24256	5.45181	4.98584e-08	1.63795e-06
Ciclev10015195m	785.425	-0.934633	0.171581	-5.4472	5.11692e-08	1.67802e-06
Ciclev10010384m	524.511	1.12925	0.207377	5.44538	5.16958e-08	1.68928e-06
Ciclev10025548m	365.288	1.26991	0.233202	5.44556	5.16436e-08	1.68928e-06
Ciclev10015563m	1037.74	0.77223	0.141848	5.44406	5.20795e-08	1.69881e-06
Ciclev10024861m	708.117	0.984736	0.180934	5.44252	5.25308e-08	1.7105e-06
Ciclev10005148m	3201.51	0.651526	0.11973	5.44161	5.27997e-08	1.71622e-06
Ciclev10006593m	86.6808	1.61377	0.296944	5.43461	5.49169e-08	1.7819e-06
Ciclev10008994m	2167.89	-0.863278	0.158914	-5.43237	5.56089e-08	1.80118e-06
Ciclev10014326m	895.841	1.24753	0.22969	5.43135	5.5929e-08	1.80837e-06
Ciclev10026261m	669.487	-0.878491	0.161876	-5.42695	5.73266e-08	1.85031e-06
Ciclev10030882m	178.516	1.15393	0.212747	5.42395	5.8297e-08	1.87835e-06
Ciclev10024779m	850.16	1.22336	0.225595	5.42283	5.86636e-08	1.88686e-06
Ciclev10008185m	2085.47	0.908473	0.167607	5.42027	5.951e-08	1.91075e-06
Ciclev10011995m	247.67	1.83008	0.337676	5.41962	5.97244e-08	1.9143e-06
Ciclev10028528m	75.3532	1.82663	0.337098	5.4187	6.00339e-08	1.92088e-06
Ciclev10025549m	939.737	0.988673	0.182603	5.41432	6.15222e-08	1.96509e-06
Ciclev10025257m	372.644	1.61189	0.297859	5.4116	6.24646e-08	1.99173e-06
Ciclev10027768m	783.768	0.910217	0.168293	5.40852	6.35468e-08	2.02274e-06
Ciclev10010823m	68.8226	1.81904	0.336545	5.40505	6.47902e-08	2.05876e-06
Ciclev10027988m	4829.94	1.95821	0.362376	5.4038	6.52443e-08	2.06963e-06
Ciclev10028625m	1757.66	-1.32673	0.245658	-5.40071	6.63761e-08	2.10191e-06
Ciclev10013304m	2023.36	1.12863	0.209173	5.39569	6.82598e-08	2.15785e-06
Ciclev10031768m	307.46	0.913845	0.169404	5.39447	6.87257e-08	2.16886e-06
Ciclev10033364m	516.668	-1.86741	0.34638	-5.39122	6.99797e-08	2.20466e-06
Ciclev10020296m	603.538	0.896409	0.166287	5.39074	7.01665e-08	2.20677e-06
Ciclev10006791m	102.71	-2.09274	0.388548	-5.38607	7.20153e-08	2.25421e-06
Ciclev10017117m	2419.44	1.20841	0.224352	5.38624	7.19479e-08	2.25421e-06
Ciclev10031336m	1520.1	-0.730003	0.135537	-5.386	7.20418e-08	2.25421e-06
Ciclev10014778m	2386.68	0.91523	0.170039	5.38245	7.34773e-08	2.29523e-06
Ciclev10014964m	1123.17	-0.687487	0.127882	-5.37596	7.61761e-08	2.37551e-06
Ciclev10011562m	1540.54	-0.623789	0.116069	-5.37429	7.68838e-08	2.39353e-06
Ciclev10026140m	168.444	-1.30141	0.242211	-5.37302	7.74276e-08	2.40639e-06
Ciclev10004585m	697.609	0.856028	0.159345	5.37217	7.77956e-08	2.41376e-06
Ciclev10031559m	11482.8	-0.683055	0.127242	-5.36814	7.95512e-08	2.46408e-06
Ciclev10004398m	1173.2	0.897027	0.167192	5.36525	8.08363e-08	2.49829e-06
Ciclev10021020m	2606.02	-0.86432	0.161102	-5.36505	8.09266e-08	2.49829e-06
Ciclev10013800m	68.7865	1.71442	0.319724	5.36217	8.22273e-08	2.5342e-06
Ciclev10011555m	60.05	-1.71469	0.319994	-5.3585	8.39147e-08	2.58188e-06
Ciclev10032070m	2200.04	-0.997108	0.186206	-5.35487	8.56194e-08	2.62994e-06
Ciclev10007792m	3300.37	-0.722618	0.134996	-5.35288	8.65665e-08	2.6458e-06
Ciclev10014380m	2880.37	0.652345	0.121865	5.35302	8.64986e-08	2.6458e-06
Ciclev10021373m	667.595	-0.973082	0.18177	-5.35338	8.63255e-08	2.6458e-06
Ciclev10020704m	5584.89	-0.933379	0.174457	-5.35019	8.78613e-08	2.68093e-06
Ciclev10023825m	917.659	1.21687	0.22749	5.3491	8.83931e-08	2.6927e-06
Ciclev10030866m	6993.38	1.13783	0.212829	5.34623	8.98074e-08	2.73127e-06
Ciclev10016466m	2057.14	-0.934048	0.174753	-5.34497	9.04327e-08	2.74576e-06
Ciclev10004880m	4892.92	-1.21872	0.228156	-5.34162	9.21218e-08	2.79244e-06
Ciclev10032920m	114.516	-2.06607	0.386896	-5.34013	9.28779e-08	2.81074e-06
Ciclev10021529m	2925.88	1.2106	0.226755	5.3388	9.35633e-08	2.82684e-06
Ciclev10014704m	79.6575	1.66265	0.311916	5.33043	9.79809e-08	2.95546e-06
Ciclev10002048m	573.999	0.953539	0.178936	5.32893	9.87954e-08	2.97516e-06
Ciclev10021171m	1583.51	-1.353	0.254006	-5.32667	1.00029e-07	3.00741e-06
Ciclev10005694m	1999.59	0.830347	0.15591	5.32581	1.00504e-07	3.01676e-06
Ciclev10014200m	7862.01	0.658728	0.123797	5.32103	1.03184e-07	3.09216e-06
Ciclev10020962m	53.5073	2.56421	0.482095	5.3189	1.04398e-07	3.12346e-06
Ciclev10011017m	3807.53	1.43806	0.270393	5.3184	1.04686e-07	3.127e-06
Ciclev10009205m	2329.17	-1.21225	0.228022	-5.31638	1.0585e-07	3.15665e-06
Ciclev10007865m	2212.43	-1.0417	0.196119	-5.31158	1.08677e-07	3.23572e-06
Ciclev10019189m	3021.11	-0.94787	0.178495	-5.31034	1.09423e-07	3.25268e-06
Ciclev10019904m	525.301	0.959872	0.1808	5.30901	1.1022e-07	3.27109e-06
Ciclev10018746m	569.491	1.18851	0.223882	5.30866	1.10433e-07	3.27217e-06
Ciclev10013049m	3420.85	-0.732087	0.137924	-5.30791	1.10891e-07	3.28046e-06
Ciclev10011737m	411.101	0.820746	0.154745	5.30387	1.13372e-07	3.34848e-06
Ciclev10001119m	336.897	1.04565	0.197315	5.29936	1.16206e-07	3.4243e-06
Ciclev10017191m	959.575	-1.08905	0.205513	-5.2992	1.16311e-07	3.4243e-06
Ciclev10013268m	172.189	-1.26657	0.239118	-5.29682	1.17835e-07	3.46364e-06
Ciclev10016943m	354.52	2.62456	0.495592	5.2958	1.18494e-07	3.47746e-06
Ciclev10020407m	737.947	-0.985694	0.186244	-5.29248	1.20669e-07	3.53567e-06
Ciclev10017113m	6094.01	2.88935	0.54618	5.29011	1.22245e-07	3.57614e-06
Ciclev10004676m	1824.68	-0.659323	0.124674	-5.28836	1.2342e-07	3.60482e-06
Ciclev10020141m	1546.72	1.87884	0.355365	5.28708	1.24282e-07	3.62423e-06
Ciclev10005101m	9092.56	0.563468	0.106617	5.28496	1.25735e-07	3.66082e-06
Ciclev10017138m	1684.69	-1.21454	0.23004	-5.27969	1.294e-07	3.76158e-06
Ciclev10008661m	113.962	-2.03511	0.385983	-5.27253	1.34554e-07	3.90524e-06
Ciclev10014400m	235.281	-1.62503	0.308489	-5.26772	1.38128e-07	4.00266e-06
Ciclev10004358m	5009.76	0.642127	0.121912	5.26714	1.38563e-07	4.00896e-06
Ciclev10030732m	146.818	-1.63317	0.310254	-5.26396	1.40988e-07	4.07273e-06
Ciclev10020713m	1087.2	-1.22234	0.232338	-5.26104	1.43246e-07	4.1315e-06
Ciclev10002696m	387.884	-1.22889	0.233658	-5.25935	1.44568e-07	4.1631e-06
Ciclev10000550m	951.176	-0.797222	0.151625	-5.25786	1.45745e-07	4.19044e-06
Ciclev10024770m	5742.27	-1.07278	0.204105	-5.256	1.47225e-07	4.2264e-06
Ciclev10029496m	861.521	1.52793	0.29074	5.25532	1.4777e-07	4.23547e-06
Ciclev10030815m	310.684	1.2936	0.24624	5.2534	1.49318e-07	4.27317e-06
Ciclev10026854m	59.5628	-1.66293	0.316609	-5.25232	1.50198e-07	4.2917e-06
Ciclev10004581m	2410.1	-0.942196	0.179453	-5.25038	1.51782e-07	4.32016e-06
Ciclev10010172m	177.873	-1.14987	0.219006	-5.2504	1.51773e-07	4.32016e-06
Ciclev10018567m	1095.42	0.801415	0.152643	5.25024	1.51897e-07	4.32016e-06
Ciclev10026576m	468.008	0.769131	0.146514	5.24955	1.52472e-07	4.32982e-06
Ciclev10022001m	28431.6	1.99003	0.379218	5.24772	1.53995e-07	4.36636e-06
Ciclev10017075m	228.915	1.03642	0.197569	5.24584	1.55569e-07	4.40421e-06
Ciclev10009916m	318.801	-2.00694	0.383569	-5.23227	1.6744e-07	4.73126e-06
Ciclev10020057m	3173.59	-0.878154	0.167841	-5.23206	1.67635e-07	4.73126e-06
Ciclev10001149m	1510.46	-1.15353	0.220515	-5.23107	1.68532e-07	4.7493e-06
Ciclev10001476m	1384.05	-0.599793	0.114667	-5.23075	1.68826e-07	4.75032e-06
Ciclev10020543m	147.619	-1.64594	0.315115	-5.22332	1.75746e-07	4.92249e-06
Ciclev10028195m	2225.9	1.65533	0.316878	5.22386	1.75228e-07	4.92249e-06
Ciclev10031604m	708.501	1.01313	0.193962	5.22336	1.75701e-07	4.92249e-06
Ciclev10021617m	436.825	-0.768277	0.14721	-5.2189	1.79987e-07	5.03363e-06
Ciclev10032587m	488.286	-1.56664	0.300326	-5.21644	1.82394e-07	5.09322e-06
Ciclev10000502m	303.408	1.11238	0.213348	5.21392	1.84891e-07	5.15512e-06
Ciclev10017437m	325.295	1.31232	0.25174	5.21299	1.85822e-07	5.17325e-06
Ciclev10021662m	952.664	-1.03473	0.198611	-5.20983	1.8901e-07	5.25409e-06
Ciclev10030580m	6000.75	-0.522993	0.100393	-5.20945	1.89405e-07	5.25713e-06
Ciclev10026695m	193.634	1.49626	0.2873	5.20802	1.90865e-07	5.28968e-06
Ciclev10024916m	348.309	-0.928919	0.17842	-5.20635	1.92587e-07	5.3294e-06
Ciclev10021076m	854.324	-0.806617	0.155215	-5.19678	2.0277e-07	5.60278e-06
Ciclev10028995m	1381.41	1.68665	0.324593	5.19621	2.03396e-07	5.61166e-06
Ciclev10027922m	202.025	1.04151	0.200568	5.19278	2.07171e-07	5.70728e-06
Ciclev10023881m	203.731	1.35417	0.260991	5.18855	2.11938e-07	5.82987e-06
Ciclev10028839m	2081.87	1.0167	0.196085	5.18502	2.15987e-07	5.93239e-06
Ciclev10009475m	83.5199	-1.59798	0.308229	-5.18441	2.16699e-07	5.94091e-06
Ciclev10015483m	943.255	-0.809215	0.156092	-5.1842	2.16942e-07	5.94091e-06
Ciclev10034008m	995.178	-1.16799	0.225394	-5.18202	2.19493e-07	6.00186e-06
Ciclev10011218m	333.617	2.46551	0.476354	5.17579	2.26954e-07	6.19668e-06
Ciclev10002112m	69.6016	-2.21737	0.428716	-5.17212	2.31456e-07	6.31025e-06
Ciclev10021082m	949.247	-0.971451	0.187878	-5.17066	2.33264e-07	6.35017e-06
Ciclev10029347m	1734.84	-1.30406	0.252365	-5.16734	2.37446e-07	6.45447e-06
Ciclev10015859m	697.4	-0.647185	0.125312	-5.16461	2.40947e-07	6.53998e-06
Ciclev10010946m	1136.9	-0.579791	0.112278	-5.16388	2.41884e-07	6.55577e-06
Ciclev10013078m	2448.44	-1.15042	0.222839	-5.16256	2.43597e-07	6.5925e-06
Ciclev10025621m	4347.67	-0.695268	0.134746	-5.15986	2.4713e-07	6.6783e-06
Ciclev10007236m	748.857	1.10574	0.214377	5.15793	2.49696e-07	6.73776e-06
Ciclev10017011m	315.215	-1.54588	0.29973	-5.15757	2.50171e-07	6.74072e-06
Ciclev10019627m	145.315	2.48687	0.482249	5.15681	2.51192e-07	6.75835e-06
Ciclev10007639m	1032.82	0.873924	0.169647	5.15143	2.58514e-07	6.94522e-06
Ciclev10015600m	298.55	-1.27501	0.247606	-5.14936	2.61372e-07	7.01178e-06
Ciclev10026028m	4388.03	-0.943329	0.183282	-5.14687	2.64862e-07	7.09506e-06
Ciclev10017119m	689.674	-1.19128	0.231505	-5.1458	2.66387e-07	7.12555e-06
Ciclev10011889m	1539.04	-1.29628	0.25208	-5.14236	2.71311e-07	7.24677e-06
Ciclev10020152m	200.45	1.25127	0.243416	5.14046	2.74068e-07	7.30979e-06
Ciclev10013089m	833.106	-0.740956	0.144243	-5.13685	2.79377e-07	7.4299e-06
Ciclev10026615m	1753.42	-1.25026	0.243383	-5.13699	2.79176e-07	7.4299e-06
Ciclev10010770m	223.436	1.05456	0.205316	5.13628	2.80224e-07	7.43098e-06
Ciclev10014974m	1297.66	-0.925465	0.180173	-5.13655	2.79833e-07	7.43098e-06
Ciclev10017315m	33.3788	-2.35506	0.458605	-5.13527	2.81738e-07	7.46038e-06
Ciclev10025312m	439.771	-0.888223	0.173026	-5.13348	2.84433e-07	7.51018e-06
Ciclev10031943m	661.553	0.669301	0.130375	5.13366	2.8416e-07	7.51018e-06
Ciclev10020907m	214.299	-1.12949	0.220116	-5.13133	2.87706e-07	7.58571e-06
Ciclev10000963m	1838.88	-0.753809	0.14693	-5.13041	2.89118e-07	7.60121e-06
Ciclev10015335m	1385.46	1.5523	0.302554	5.13067	2.88719e-07	7.60121e-06
Ciclev10027687m	1200.94	0.598818	0.116881	5.12333	3.00192e-07	7.88111e-06
Ciclev10024941m	1062.56	0.880187	0.17181	5.12302	3.00676e-07	7.88258e-06
Ciclev10025241m	322.589	-0.904092	0.176502	-5.12227	3.01884e-07	7.903e-06
Ciclev10015754m	2102.46	-0.78701	0.153881	-5.1144	3.14733e-07	8.2277e-06
Ciclev10031185m	15527.2	1.44507	0.282658	5.11244	3.18022e-07	8.30191e-06
Ciclev10018990m	2273.92	0.597186	0.116825	5.1118	3.19096e-07	8.31816e-06
Ciclev10024947m	18416.7	-0.683503	0.133744	-5.11054	3.21246e-07	8.36239e-06
Ciclev10024743m	543.25	0.747399	0.146257	5.11018	3.21845e-07	8.36617e-06
Ciclev10023387m	232.328	-1.4734	0.288451	-5.10797	3.25646e-07	8.45304e-06
Ciclev10009124m	253.441	0.944956	0.185202	5.10231	3.3554e-07	8.6976e-06
Ciclev10031635m	534.355	-0.95499	0.187182	-5.10193	3.36207e-07	8.70266e-06
Ciclev10011473m	2801.7	1.30445	0.256378	5.08798	3.61889e-07	9.3543e-06
Ciclev10004869m	401.026	-0.913048	0.179759	-5.07928	3.78864e-07	9.77935e-06
Ciclev10021137m	2466.98	-1.09622	0.215874	-5.07807	3.81298e-07	9.82842e-06
Ciclev10002968m	69.9725	1.69296	0.333458	5.07696	3.83517e-07	9.87181e-06
Ciclev10011942m	1933.73	-0.630477	0.124239	-5.0747	3.88098e-07	9.9758e-06
Ciclev10022882m	365.928	0.914012	0.180141	5.07388	3.89789e-07	1.00053e-05
Ciclev10031757m	773.817	-1.00483	0.198377	-5.06524	4.07887e-07	1.04553e-05
Ciclev10011949m	4025.25	1.78774	0.353165	5.06206	4.14757e-07	1.06019e-05
Ciclev10015231m	1232	-1.91684	0.37865	-5.06231	4.14214e-07	1.06019e-05
Ciclev10025683m	2769.82	0.574453	0.113666	5.05386	4.3297e-07	1.10521e-05
Ciclev10032276m	558.795	0.798879	0.15815	5.05141	4.38561e-07	1.11794e-05
Ciclev10009009m	1889.81	-1.82579	0.361697	-5.04784	4.46842e-07	1.13747e-05
Ciclev10016491m	2486.94	-1.14297	0.226536	-5.04544	4.52473e-07	1.15022e-05
Ciclev10029674m	133.03	1.45583	0.288658	5.04345	4.57203e-07	1.16064e-05
Ciclev10033747m	7298.52	1.34795	0.267288	5.04306	4.58151e-07	1.16145e-05
Ciclev10023247m	429.42	0.919849	0.18254	5.03916	4.67585e-07	1.18373e-05
Ciclev10013040m	56.635	-1.67855	0.33314	-5.03858	4.69008e-07	1.18571e-05
Ciclev10028527m	570.517	0.796411	0.158199	5.03425	4.79736e-07	1.21117e-05
Ciclev10014521m	3946.87	-0.701287	0.139331	-5.03325	4.82223e-07	1.21578e-05
Ciclev10010501m	2302.95	-1.17723	0.233937	-5.03227	4.84702e-07	1.22036e-05
Ciclev10021689m	3612.53	-1.24012	0.246481	-5.03129	4.87188e-07	1.22495e-05
Ciclev10014785m	3866	-1.06029	0.210903	-5.02737	4.97248e-07	1.24827e-05
Ciclev10017289m	415.399	1.00158	0.199234	5.02715	4.97817e-07	1.24827e-05
Ciclev10025436m	541.383	1.35596	0.269984	5.02237	5.10389e-07	1.27805e-05
Ciclev10009385m	983.639	-0.896726	0.178587	-5.02122	5.13448e-07	1.28397e-05
Ciclev10027707m	1263.54	0.731856	0.145771	5.02059	5.15119e-07	1.28466e-05
Ciclev10028297m	1572.37	-0.729629	0.145326	-5.02065	5.14968e-07	1.28466e-05
Ciclev10009005m	3964.75	-1.91595	0.381727	-5.01915	5.19007e-07	1.29261e-05
Ciclev10020378m	1757.79	1.18353	0.235845	5.01828	5.21364e-07	1.29673e-05
Ciclev10000759m	288.797	-0.906441	0.180662	-5.01733	5.23939e-07	1.30137e-05
Ciclev10009334m	2746.6	-0.517332	0.103234	-5.01126	5.40751e-07	1.34133e-05
Ciclev10021497m	329.727	-1.51446	0.302288	-5.00997	5.44385e-07	1.34852e-05
Ciclev10007520m	827.355	1.00807	0.201381	5.0058	5.56307e-07	1.37621e-05
Ciclev10024969m	1782.53	-0.70145	0.140175	-5.00411	5.61196e-07	1.38644e-05
Ciclev10008048m	336.089	0.846957	0.169321	5.00209	5.6713e-07	1.39922e-05
Ciclev10012880m	1007.87	-1.26638	0.253226	-5.00097	5.70431e-07	1.40549e-05
Ciclev10015820m	915.498	-0.991421	0.198286	-4.99995	5.73446e-07	1.41103e-05
Ciclev10016252m	1903.8	0.634582	0.127014	4.99615	5.84849e-07	1.43717e-05
Ciclev10002276m	2095.04	-1.54945	0.310351	-4.99257	5.95812e-07	1.46216e-05
Ciclev10017073m	391.202	-1.07342	0.215023	-4.9921	5.97269e-07	1.46378e-05
Ciclev10004119m	1315.66	-1.27988	0.256416	-4.99142	5.99375e-07	1.467e-05
Ciclev10011855m	10839.5	-1.21133	0.242761	-4.9898	6.04414e-07	1.47737e-05
Ciclev10027982m	691.461	-1.18907	0.238356	-4.98863	6.08103e-07	1.48442e-05
Ciclev10002020m	582.769	-1.45443	0.291591	-4.98789	6.10419e-07	1.4881e-05
Ciclev10007392m	6293.02	-0.92881	0.186246	-4.987	6.13253e-07	1.49303e-05
Ciclev10023642m	69.0752	2.6107	0.52369	4.98521	6.18956e-07	1.50493e-05
Ciclev10013047m	3484.09	-1.10795	0.22226	-4.98493	6.19837e-07	1.50509e-05
Ciclev10011605m	632.518	0.8997	0.180573	4.98247	6.27781e-07	1.52237e-05
Ciclev10004843m	697.213	1.08624	0.218075	4.98106	6.3237e-07	1.53147e-05
Ciclev10026810m	907.172	-0.868721	0.174414	-4.98081	6.33195e-07	1.53147e-05
Ciclev10020819m	61.0451	1.94932	0.391544	4.97854	6.40643e-07	1.54745e-05
Ciclev10024935m	1562.26	-0.641127	0.128834	-4.97637	6.4788e-07	1.56288e-05
Ciclev10014194m	8926.91	-0.904636	0.181821	-4.97543	6.51022e-07	1.56796e-05
Ciclev10031463m	325.8	0.991383	0.199264	4.97524	6.51684e-07	1.56796e-05
Ciclev10011567m	2528.89	1.81176	0.364266	4.97373	6.56774e-07	1.57814e-05
Ciclev10030528m	899.388	0.701811	0.141151	4.97206	6.6244e-07	1.58968e-05
Ciclev10000416m	1881.2	0.644501	0.129817	4.9647	6.88068e-07	1.64904e-05
Ciclev10017614m	55.5384	1.67462	0.337324	4.96443	6.89033e-07	1.64921e-05
Ciclev10009802m	540.847	0.840666	0.169371	4.96346	6.92467e-07	1.65527e-05
Ciclev10017034m	584.22	-0.682072	0.137426	-4.96319	6.93434e-07	1.65544e-05
Ciclev10006315m	99.5508	-2.07932	0.419103	-4.96137	6.99988e-07	1.66892e-05
Ciclev10000651m	2908.26	-0.786528	0.158593	-4.95941	7.07085e-07	1.68367e-05
Ciclev10007232m	10667.3	-2.20724	0.445402	-4.95561	7.21023e-07	1.71464e-05
Ciclev10007857m	255.325	1.47107	0.296876	4.95517	7.2268e-07	1.71636e-05
Ciclev10019121m	8008.17	0.87486	0.176598	4.95396	7.27185e-07	1.72398e-05
Ciclev10023716m	282.975	-1.32642	0.267757	-4.95381	7.27759e-07	1.72398e-05
Ciclev10006399m	3208.89	-1.39933	0.28276	-4.94882	7.46667e-07	1.7665e-05
Ciclev10007316m	2125.53	0.607546	0.123056	4.93715	7.92732e-07	1.87308e-05
Ciclev10018134m	1143.75	-0.757542	0.153609	-4.93163	8.15468e-07	1.92434e-05
Ciclev10008243m	2679.05	0.667482	0.135397	4.92981	8.23089e-07	1.93984e-05
Ciclev10021576m	816.659	1.25194	0.254007	4.92878	8.27433e-07	1.94758e-05
Ciclev10002054m	170.717	-1.9968	0.405158	-4.92845	8.28843e-07	1.94842e-05
Ciclev10019362m	5530.81	-0.697531	0.141552	-4.92774	8.31843e-07	1.95298e-05
Ciclev10029671m	206.259	-0.980107	0.199007	-4.92498	8.43699e-07	1.97829e-05
Ciclev10003594m	380.292	-1.0558	0.214407	-4.92425	8.46833e-07	1.98312e-05
Ciclev10003549m	198.76	1.22365	0.248602	4.92214	8.5602e-07	2.00209e-05
Ciclev10016633m	369.42	0.767198	0.155918	4.92053	8.63086e-07	2.01606e-05
Ciclev10027238m	59.9245	1.92613	0.391638	4.91812	8.73778e-07	2.03845e-05
Ciclev10012842m	1405.51	-1.1153	0.226806	-4.91741	8.76975e-07	2.04332e-05
Ciclev10003190m	137.844	1.15686	0.235319	4.91614	8.82684e-07	2.05143e-05
Ciclev10009810m	452.754	0.862421	0.175426	4.91614	8.82673e-07	2.05143e-05
Ciclev10019823m	41.3794	2.02136	0.411295	4.91461	8.89585e-07	2.06481e-05
Ciclev10030901m	4058.17	-1.03659	0.210931	-4.91437	8.90679e-07	2.06481e-05
Ciclev10017316m	78.3076	-1.70895	0.347778	-4.91392	8.92752e-07	2.06701e-05
Ciclev10027300m	191.773	-0.994858	0.202817	-4.90521	9.33295e-07	2.15587e-05
Ciclev10030857m	99.9026	1.34849	0.274911	4.90517	9.33469e-07	2.15587e-05
Ciclev10029650m	701.93	-1.99336	0.406469	-4.90409	9.38625e-07	2.16506e-05
Ciclev10002470m	3769.41	-0.760455	0.15509	-4.90331	9.42348e-07	2.17054e-05
Ciclev10028980m	698.867	1.15698	0.235968	4.9031	9.43353e-07	2.17054e-05
Ciclev10014538m	720.151	-1.68499	0.343824	-4.90073	9.54809e-07	2.19416e-05
Ciclev10027966m	1235.04	-0.615804	0.125674	-4.9	9.58344e-07	2.19954e-05
Ciclev10032611m	574.105	0.997974	0.203682	4.89967	9.6e-07	2.2006e-05
Ciclev10001120m	10021.2	1.4548	0.29697	4.89883	9.64096e-07	2.20724e-05
Ciclev10011670m	1340.52	0.547405	0.111812	4.89577	9.7922e-07	2.23908e-05
Ciclev10012666m	465.522	0.922373	0.188415	4.89545	9.80829e-07	2.23999e-05
Ciclev10019526m	2541.27	0.912763	0.186549	4.8929	9.93614e-07	2.26637e-05
Ciclev10011298m	6957.17	0.437783	0.0894871	4.89213	9.97485e-07	2.27239e-05
Ciclev10018026m	799.155	1.09034	0.222901	4.89158	1.00028e-06	2.27594e-05
Ciclev10020527m	282.68	1.06121	0.216992	4.89056	1.00548e-06	2.28496e-05
Ciclev10020275m	2242.91	-1.02893	0.210424	-4.88979	1.00941e-06	2.29107e-05
Ciclev10001901m	4550.56	-1.36031	0.278236	-4.88903	1.01333e-06	2.29713e-05
Ciclev10020247m	377.365	-2.29416	0.469312	-4.88835	1.01686e-06	2.30229e-05
Ciclev10016195m	877.135	-0.926296	0.189514	-4.88774	1.02002e-06	2.30663e-05
Ciclev10009966m	1163.64	-1.39285	0.285168	-4.88433	1.0378e-06	2.34111e-05
Ciclev10030161m	2804.92	-0.612483	0.125398	-4.88433	1.03781e-06	2.34111e-05
Ciclev10008133m	4130.41	-1.04424	0.214032	-4.87888	1.06689e-06	2.4025e-05
Ciclev10014567m	264.54	-1.28437	0.263271	-4.8785	1.06893e-06	2.4025e-05
Ciclev10015792m	1812.25	-1.00719	0.206447	-4.87867	1.06804e-06	2.4025e-05
Ciclev10027780m	2231.4	0.782409	0.160436	4.87676	1.07845e-06	2.42092e-05
Ciclev10016497m	182.154	1.34549	0.276036	4.87431	1.09188e-06	2.44809e-05
Ciclev10021557m	1064.65	-0.699545	0.143545	-4.87337	1.09713e-06	2.45688e-05
Ciclev10019094m	1185.13	-0.710204	0.145767	-4.87217	1.10377e-06	2.46675e-05
Ciclev10026398m	799.047	-0.961009	0.197248	-4.87209	1.10421e-06	2.46675e-05
Ciclev10022644m	683.4	1.11483	0.228831	4.87184	1.10561e-06	2.46688e-05
Ciclev10028492m	2199.14	-1.03474	0.212449	-4.87052	1.11307e-06	2.48053e-05
Ciclev10020800m	210.568	1.21458	0.249494	4.86817	1.12634e-06	2.50707e-05
Ciclev10014488m	2014.06	-0.769036	0.158039	-4.8661	1.13819e-06	2.52916e-05
Ciclev10016760m	432.606	0.818021	0.168111	4.86596	1.13901e-06	2.52916e-05
Ciclev10026528m	327.179	-1.25829	0.258666	-4.86455	1.1472e-06	2.54427e-05
Ciclev10033658m	76.2381	-2.03835	0.419273	-4.86163	1.16424e-06	2.57895e-05
Ciclev10027794m	14465.9	1.0253	0.211054	4.85799	1.18583e-06	2.62363e-05
Ciclev10005946m	9842.73	1.0367	0.213425	4.85744	1.18914e-06	2.62779e-05
Ciclev10012331m	12771.1	1.20337	0.248058	4.85117	1.22735e-06	2.70898e-05
Ciclev10004646m	642.689	0.931881	0.19225	4.84724	1.2519e-06	2.75446e-05
Ciclev10011149m	900.99	-1.09006	0.224886	-4.84716	1.25243e-06	2.75446e-05
Ciclev10015117m	311.391	1.36468	0.281519	4.84754	1.25001e-06	2.75446e-05
Ciclev10027726m	3470.52	0.541397	0.111703	4.84676	1.25497e-06	2.75674e-05
Ciclev10019846m	381.288	0.970567	0.200266	4.84639	1.25726e-06	2.75849e-05
Ciclev10026371m	363.898	1.34639	0.277894	4.84497	1.26633e-06	2.77509e-05
Ciclev10014969m	171.068	-1.34971	0.278744	-4.8421	1.28472e-06	2.81205e-05
Ciclev10020238m	751.162	0.956263	0.197693	4.83712	1.31735e-06	2.88005e-05
Ciclev10013235m	1529.06	0.874288	0.180886	4.83336	1.3425e-06	2.93155e-05
Ciclev10018942m	1350.15	-0.789653	0.163427	-4.83185	1.3527e-06	2.95033e-05
Ciclev10008685m	749.587	0.980366	0.202944	4.83072	1.36042e-06	2.96366e-05
Ciclev10004236m	1664.31	-0.548478	0.11355	-4.83029	1.36336e-06	2.96656e-05
Ciclev10029623m	518.863	0.820078	0.169826	4.82893	1.37268e-06	2.98331e-05
Ciclev10021925m	3651.86	1.26528	0.262184	4.82592	1.39359e-06	3.02518e-05
Ciclev10005020m	1101.89	0.744062	0.154189	4.82565	1.39547e-06	3.0257e-05
Ciclev10023194m	888.341	0.831949	0.172606	4.81993	1.43612e-06	3.11018e-05
Ciclev10018889m	6065.37	-1.05696	0.219516	-4.81496	1.47231e-06	3.18482e-05
Ciclev10015496m	1187.33	-1.0937	0.227158	-4.81472	1.4741e-06	3.18495e-05
Ciclev10000407m	2474.7	-1.97887	0.411111	-4.81346	1.48343e-06	3.20136e-05
Ciclev10005388m	2475.34	-1.27505	0.264914	-4.81308	1.48625e-06	3.20368e-05
Ciclev10003312m	385.115	0.820252	0.170434	4.81272	1.48892e-06	3.2057e-05
Ciclev10029767m	660.203	0.914672	0.190175	4.80964	1.512e-06	3.25159e-05
Ciclev10002549m	234.105	0.978005	0.203509	4.8057	1.54214e-06	3.31034e-05
Ciclev10007513m	2903.79	0.507349	0.105577	4.80549	1.54372e-06	3.31034e-05
Ciclev10015905m	2838.3	-1.87162	0.389487	-4.80536	1.54471e-06	3.31034e-05
Ciclev10013090m	3253.42	-1.53834	0.320178	-4.80464	1.5503e-06	3.31848e-05
Ciclev10024243m	2802.67	-0.923275	0.192247	-4.80254	1.56669e-06	3.34966e-05
Ciclev10026016m	616.092	0.7322	0.152526	4.80049	1.58275e-06	3.38008e-05
Ciclev10033116m	1036.62	1.22141	0.254565	4.79803	1.60235e-06	3.41797e-05
Ciclev10029407m	280.25	-2.46437	0.514218	-4.79246	1.64748e-06	3.51019e-05
Ciclev10029664m	156.868	-1.96022	0.409097	-4.79158	1.65471e-06	3.52152e-05
Ciclev10021135m	1042.49	1.13508	0.236908	4.79122	1.65768e-06	3.52376e-05
Ciclev10005019m	527.179	0.67778	0.141561	4.7879	1.68536e-06	3.57847e-05
Ciclev10026221m	399.67	0.721798	0.150848	4.78495	1.71027e-06	3.6272e-05
Ciclev10019671m	398.27	0.998377	0.208702	4.78373	1.7207e-06	3.64512e-05
Ciclev10031384m	406.618	-0.753877	0.157682	-4.78098	1.74441e-06	3.69109e-05
Ciclev10020807m	736.63	0.695152	0.145644	4.77297	1.81532e-06	3.83675e-05
Ciclev10032082m	1337.9	-1.01292	0.212291	-4.77139	1.82961e-06	3.86251e-05
Ciclev10009314m	1804.51	-0.939051	0.196842	-4.77058	1.83699e-06	3.87366e-05
Ciclev10031409m	249.736	1.1176	0.234334	4.76926	1.84899e-06	3.89451e-05
Ciclev10008343m	6449.37	-0.885274	0.185671	-4.76796	1.86101e-06	3.91534e-05
Ciclev10008106m	1086.81	1.76619	0.370565	4.76622	1.87719e-06	3.94487e-05
Ciclev10018681m	7037.82	-1.37303	0.288173	-4.76459	1.89237e-06	3.97225e-05
Ciclev10025441m	3135.43	-0.707697	0.14869	-4.75956	1.94016e-06	4.06794e-05
Ciclev10016904m	867.972	0.665756	0.139912	4.75841	1.95125e-06	4.08654e-05
Ciclev10024926m	150.401	1.17414	0.246909	4.75534	1.9811e-06	4.14435e-05
Ciclev10013673m	545.332	1.23781	0.26034	4.7546	1.98836e-06	4.15012e-05
Ciclev10032426m	659.415	-0.808392	0.170015	-4.75483	1.98612e-06	4.15012e-05
Ciclev10011671m	36.1185	2.51424	0.529148	4.75148	2.01931e-06	4.20995e-05
Ciclev10023468m	28.6852	-2.24775	0.47345	-4.7476	2.05849e-06	4.28677e-05
Ciclev10022699m	115.033	1.62651	0.342834	4.74431	2.0922e-06	4.35206e-05
Ciclev10022322m	4327.08	-0.927583	0.195536	-4.7438	2.09741e-06	4.35798e-05
Ciclev10010605m	1371.74	-1.06777	0.225143	-4.74262	2.10968e-06	4.36869e-05
Ciclev10012213m	96.0105	1.84738	0.389518	4.74273	2.10858e-06	4.36869e-05
Ciclev10024819m	2461.84	1.50137	0.316562	4.74274	2.10848e-06	4.36869e-05
Ciclev10029609m	445.956	-0.696136	0.146899	-4.73888	2.14906e-06	4.44026e-05
Ciclev10029657m	7057.59	-1.29266	0.272773	-4.73896	2.14819e-06	4.44026e-05
Ciclev10031631m	1028.08	0.603871	0.127467	4.73747	2.16405e-06	4.46623e-05
Ciclev10013224m	1334.87	0.73769	0.155817	4.73434	2.19771e-06	4.53063e-05
Ciclev10025635m	1999.87	-0.510172	0.107826	-4.73142	2.22955e-06	4.58602e-05
Ciclev10028932m	2263.59	1.37258	0.290095	4.7315	2.2287e-06	4.58602e-05
Ciclev10032930m	2673.27	1.52117	0.321723	4.7282	2.26518e-06	4.65409e-05
Ciclev10029381m	260.141	0.844573	0.178793	4.72375	2.3154e-06	4.75199e-05
Ciclev10015475m	603.679	0.780385	0.165248	4.72249	2.3297e-06	4.77602e-05
Ciclev10032970m	1064.9	-1.08077	0.228883	-4.72192	2.33625e-06	4.78412e-05
Ciclev10019570m	4306.14	-0.53727	0.113837	-4.71964	2.36265e-06	4.83281e-05
Ciclev10006435m	5912.52	-0.688564	0.145923	-4.71869	2.37369e-06	4.84553e-05
Ciclev10025386m	2046.2	0.708873	0.150228	4.71865	2.37413e-06	4.84553e-05
Ciclev10007671m	51.2561	1.71385	0.363234	4.7183	2.37823e-06	4.84854e-05
Ciclev10014369m	684.035	-0.750793	0.159182	-4.71658	2.39844e-06	4.88434e-05
Ciclev10008031m	157.407	-1.66191	0.352947	-4.70866	2.4935e-06	5.06672e-05
Ciclev10020166m	944.628	-0.86331	0.183338	-4.70885	2.49116e-06	5.06672e-05
Ciclev10027193m	46.7234	-1.60749	0.341449	-4.70784	2.5036e-06	5.08165e-05
Ciclev10007988m	4168.45	-0.928943	0.197347	-4.70715	2.5121e-06	5.09329e-05
Ciclev10009135m	895.099	-1.21215	0.257549	-4.70649	2.52024e-06	5.10418e-05
Ciclev10026057m	87.6744	-2.34005	0.497478	-4.70382	2.55333e-06	5.16552e-05
Ciclev10030588m	2587.52	0.632211	0.134599	4.69698	2.6403e-06	5.33561e-05
Ciclev10025497m	130.08	1.5762	0.3356	4.69665	2.64466e-06	5.33856e-05
Ciclev10030984m	7074.12	0.875704	0.186512	4.69517	2.66387e-06	5.37146e-05
Ciclev10001075m	405.162	0.921744	0.19636	4.69415	2.67713e-06	5.3923e-05
Ciclev10031748m	11129.6	-1.44776	0.308583	-4.69162	2.71052e-06	5.45359e-05
Ciclev10000488m	62.2524	1.54659	0.329793	4.68959	2.7375e-06	5.49785e-05
Ciclev10006357m	163.392	1.19674	0.255194	4.68952	2.73848e-06	5.49785e-05
Ciclev10018947m	2173.29	-0.676976	0.144447	-4.68669	2.77664e-06	5.56839e-05
Ciclev10001060m	3194.68	-0.887134	0.189394	-4.68405	2.81255e-06	5.63427e-05
Ciclev10000348m	1056.15	0.792058	0.169142	4.68281	2.82975e-06	5.66258e-05
Ciclev10029986m	147.255	-1.13548	0.242601	-4.68043	2.8627e-06	5.72229e-05
Ciclev10028052m	2293.64	-1.40324	0.300099	-4.67593	2.92624e-06	5.84297e-05
Ciclev10021136m	909.985	1.0225	0.218769	4.67387	2.9557e-06	5.8954e-05
Ciclev10012146m	424.328	-0.919892	0.196863	-4.67276	2.97184e-06	5.92119e-05
Ciclev10031602m	884.303	0.854262	0.182852	4.67188	2.98448e-06	5.93996e-05
Ciclev10028268m	1044.89	-1.42812	0.305858	-4.66924	3.02319e-06	6.0105e-05
Ciclev10018840m	3332.32	-0.851717	0.182462	-4.6679	3.0429e-06	6.04316e-05
Ciclev10003475m	163.806	-1.10557	0.23688	-4.66723	3.05283e-06	6.04986e-05
Ciclev10031802m	1879.9	-0.921241	0.197376	-4.66745	3.04966e-06	6.04986e-05
Ciclev10032761m	1401.78	-0.988932	0.21201	-4.66455	3.09289e-06	6.12266e-05
Ciclev10006927m	85.7436	1.64846	0.353557	4.6625	3.12398e-06	6.17757e-05
Ciclev10007293m	7607.95	1.14483	0.245623	4.66091	3.14811e-06	6.21862e-05
Ciclev10001400m	1758.12	-0.644331	0.138251	-4.6606	3.15295e-06	6.22151e-05
Ciclev10027908m	9322.63	-0.49574	0.106417	-4.65847	3.1857e-06	6.27941e-05
Ciclev10012433m	5373.43	-0.790674	0.169804	-4.65638	3.21812e-06	6.33653e-05
Ciclev10005368m	68.2895	2.49994	0.537331	4.65251	3.27921e-06	6.44994e-05
Ciclev10017811m	859.775	-0.885337	0.190415	-4.64952	3.32704e-06	6.53132e-05
Ciclev10028081m	9844.05	-1.42572	0.306641	-4.64948	3.32768e-06	6.53132e-05
Ciclev10008091m	9268.9	-0.897459	0.193034	-4.64923	3.33182e-06	6.5325e-05
Ciclev10000240m	3513.59	-1.01006	0.217314	-4.64793	3.35276e-06	6.56437e-05
Ciclev10000444m	804.381	1.76102	0.378894	4.64778	3.3552e-06	6.56437e-05
Ciclev10001802m	1732.11	-0.802834	0.172819	-4.64552	3.39219e-06	6.62971e-05
Ciclev10004588m	1270.59	1.35328	0.29138	4.64439	3.41081e-06	6.65903e-05
Ciclev10021879m	141.958	-1.52803	0.329157	-4.64225	3.44639e-06	6.72138e-05
Ciclev10024692m	715.225	-0.699397	0.150705	-4.64083	3.47016e-06	6.76058e-05
Ciclev10012505m	2892.15	-0.8625	0.185974	-4.63775	3.52219e-06	6.85469e-05
Ciclev10001531m	1383.33	0.67722	0.146039	4.63725	3.53069e-06	6.86399e-05
Ciclev10028055m	1751.78	1.2122	0.261688	4.63224	3.61735e-06	7.02506e-05
Ciclev10009425m	574.138	-0.952988	0.205806	-4.63052	3.64749e-06	7.07613e-05
Ciclev10021384m	924.68	-0.681987	0.147317	-4.62937	3.66781e-06	7.10807e-05
Ciclev10011090m	580.131	0.792845	0.171425	4.62504	3.7453e-06	7.25062e-05
Ciclev10014816m	421.592	1.13284	0.245006	4.62372	3.76915e-06	7.28912e-05
Ciclev10020518m	1266.91	-0.970288	0.209871	-4.62325	3.77771e-06	7.29802e-05
Ciclev10019949m	1893.85	-1.26531	0.27384	-4.62062	3.82597e-06	7.38352e-05
Ciclev10027678m	680.676	0.658499	0.142546	4.61954	3.84587e-06	7.41415e-05
Ciclev10007642m	1884.92	-1.46798	0.317981	-4.61657	3.90135e-06	7.51326e-05
Ciclev10015119m	1528.76	-0.694427	0.15049	-4.61444	3.94165e-06	7.56936e-05
Ciclev10027215m	45.2302	-1.97222	0.427407	-4.61437	3.9428e-06	7.56936e-05
Ciclev10029235m	1374.6	-1.01785	0.220573	-4.61459	3.93877e-06	7.56936e-05
Ciclev10032197m	130.402	1.31599	0.285347	4.6119	3.99013e-06	7.65225e-05
Ciclev10028048m	3843.06	-0.608127	0.131885	-4.61103	4.00669e-06	7.67602e-05
Ciclev10016852m	5287.69	-0.915322	0.198632	-4.60814	4.06284e-06	7.77551e-05
Ciclev10014470m	457.003	1.43945	0.312433	4.60723	4.08064e-06	7.80147e-05
Ciclev10014829m	145.242	1.75064	0.38007	4.6061	4.10285e-06	7.83581e-05
Ciclev10031014m	8026.31	-0.753613	0.163634	-4.60548	4.11518e-06	7.85121e-05
Ciclev10028639m	17451	-1.46154	0.317492	-4.60338	4.15681e-06	7.92244e-05
Ciclev10031930m	741.761	0.813551	0.176754	4.60273	4.16985e-06	7.93908e-05
Ciclev10031274m	779.784	1.71829	0.373469	4.6009	4.20675e-06	8.00107e-05
Ciclev10026640m	144.577	2.1978	0.477788	4.59995	4.22587e-06	8.02915e-05
Ciclev10032893m	812.624	1.03807	0.22579	4.59749	4.27621e-06	8.11642e-05
Ciclev10021371m	1825.77	0.746633	0.162447	4.59618	4.30312e-06	8.1591e-05
Ciclev10029547m	772.193	-1.0705	0.232928	-4.59584	4.31009e-06	8.16392e-05
Ciclev10002687m	27260.1	-1.2556	0.273306	-4.59411	4.346e-06	8.22349e-05
Ciclev10029093m	907.327	-1.29522	0.281967	-4.59352	4.35836e-06	8.23841e-05
Ciclev10007244m	1722.95	0.817275	0.178009	4.59119	4.40717e-06	8.32215e-05
Ciclev10004631m	57.994	1.55687	0.33924	4.58929	4.44764e-06	8.38996e-05
Ciclev10002692m	3158.04	-0.923676	0.201459	-4.58493	4.54136e-06	8.55801e-05
Ciclev10001712m	2619.18	-1.09622	0.239141	-4.584	4.56175e-06	8.58764e-05
Ciclev10001524m	17860.3	-1.05923	0.231101	-4.58343	4.57416e-06	8.60223e-05
Ciclev10001461m	990.267	-1.22979	0.268472	-4.58071	4.63392e-06	8.70573e-05
Ciclev10006904m	326.26	-1.01053	0.220778	-4.5771	4.71455e-06	8.8302e-05
Ciclev10014107m	868.726	-0.843725	0.184329	-4.57729	4.71049e-06	8.8302e-05
Ciclev10022129m	1138.56	1.72754	0.377427	4.57714	4.71378e-06	8.8302e-05
Ciclev10013153m	368.287	0.77457	0.169392	4.57264	4.81619e-06	9.01141e-05
Ciclev10028214m	1072.59	0.962606	0.210547	4.57192	4.83264e-06	9.03303e-05
Ciclev10011725m	629.225	0.647745	0.141791	4.56831	4.91668e-06	9.18078e-05
Ciclev10024676m	2343.76	0.960388	0.21043	4.56392	5.02069e-06	9.36552e-05
Ciclev10016540m	50067.6	-1.06392	0.233198	-4.56229	5.05988e-06	9.42907e-05
Ciclev10001912m	156.09	-1.03026	0.22601	-4.55846	5.15291e-06	9.59274e-05
Ciclev10014737m	3763.23	-1.05005	0.230477	-4.556	5.2136e-06	9.69592e-05
Ciclev10000336m	966.486	-0.635177	0.139564	-4.55114	5.33562e-06	9.91284e-05
Ciclev10007908m	5402.3	-0.953934	0.209644	-4.55026	5.35792e-06	9.94425e-05
Ciclev10000353m	258.178	1.33737	0.294133	4.54683	5.44592e-06	0.000100974
Ciclev10028358m	2377.62	-0.705991	0.155289	-4.54631	5.45936e-06	0.000101122
Ciclev10001908m	2527.38	0.534261	0.117602	4.54297	5.54683e-06	0.000102626
Ciclev10018908m	753.505	-0.905957	0.199428	-4.54278	5.55169e-06	0.000102626
Ciclev10022962m	45.4623	2.18764	0.481762	4.54092	5.60089e-06	0.000103431
Ciclev10007571m	2404.63	-0.727747	0.160283	-4.54039	5.61511e-06	0.000103486
Ciclev10020270m	2076.7	0.601588	0.132497	4.5404	5.61468e-06	0.000103486
Ciclev10028220m	540.201	-2.28438	0.503618	-4.53594	5.7347e-06	0.000105585
Ciclev10021443m	1048.94	-0.568529	0.125385	-4.53426	5.78046e-06	0.000106321
Ciclev10002205m	373.438	-1.31233	0.289511	-4.5329	5.81782e-06	0.000106902
Ciclev10011041m	33.4125	1.86879	0.412557	4.52977	5.90481e-06	0.000108392
Ciclev10014949m	328.072	0.882259	0.194831	4.52834	5.94488e-06	0.000109019
Ciclev10014350m	2128.56	-0.840785	0.185799	-4.52523	6.03289e-06	0.000110523
Ciclev10028051m	987.181	1.34475	0.297223	4.52439	6.05707e-06	0.000110856
Ciclev10025480m	3664.52	-0.79127	0.17495	-4.52283	6.10188e-06	0.000111565
Ciclev10003673m	521.701	-0.837131	0.185212	-4.51985	6.18826e-06	0.000113032
Ciclev10004728m	1801.19	-0.844363	0.18694	-4.51676	6.27936e-06	0.000114583
Ciclev10030491m	1829.67	-0.491921	0.109008	-4.5127	6.40078e-06	0.000116683
Ciclev10001829m	287.95	0.776279	0.172046	4.51203	6.42096e-06	0.000116935
Ciclev10007037m	159.39	1.0387	0.230257	4.51103	6.45131e-06	0.00011721
Ciclev10009111m	1409.28	-0.683549	0.151532	-4.51091	6.45516e-06	0.00011721
Ciclev10021696m	3492.96	-0.942204	0.208872	-4.51093	6.45453e-06	0.00011721
Ciclev10030667m	216.088	-0.984769	0.21833	-4.51045	6.46893e-06	0.000117345
Ciclev10025201m	609.178	0.891889	0.198059	4.50315	6.69523e-06	0.000121331
Ciclev10004477m	1012.6	1.08279	0.240485	4.50253	6.71482e-06	0.000121566
Ciclev10030127m	2037.87	-0.949817	0.211022	-4.50103	6.76246e-06	0.000122308
Ciclev10018983m	348.567	2.07919	0.462037	4.50005	6.79386e-06	0.000122756
Ciclev10014991m	4200.04	2.02912	0.451466	4.49451	6.9731e-06	0.000125871
Ciclev10026865m	162.397	1.16179	0.258549	4.49352	7.00565e-06	0.000126335
Ciclev10032949m	1282.48	0.918738	0.204571	4.49104	7.08758e-06	0.000127687
Ciclev10025045m	20405.9	-1.11175	0.247792	-4.48661	7.23668e-06	0.000130246
Ciclev10000271m	975.133	0.626397	0.139651	4.48544	7.27621e-06	0.00013083
Ciclev10026366m	4776.01	0.907107	0.202414	4.48143	7.41431e-06	0.000133183
Ciclev10009701m	1754.16	-0.902108	0.201315	-4.48108	7.42674e-06	0.000133261
Ciclev10020442m	1490.91	-1.22094	0.272476	-4.48089	7.43314e-06	0.000133261
Ciclev10000116m	671.97	0.910688	0.203312	4.47927	7.48992e-06	0.000134019
Ciclev10024198m	658.109	-1.116	0.249147	-4.47927	7.48986e-06	0.000134019
Ciclev10020854m	476.816	0.749883	0.167469	4.47775	7.54324e-06	0.000134842
Ciclev10002361m	701.465	0.586118	0.130933	4.47647	7.5886e-06	0.000135521
Ciclev10014623m	5794.34	1.24085	0.277404	4.47308	7.71015e-06	0.000137559
Ciclev10022041m	17040	1.78369	0.398823	4.47238	7.73533e-06	0.000137874
Ciclev10020194m	694.647	0.67101	0.15017	4.46834	7.88284e-06	0.000140368
Ciclev10017223m	338.633	-1.03438	0.231929	-4.45992	8.19921e-06	0.000145861
Ciclev10017348m	48.2086	-1.86777	0.418881	-4.45895	8.23617e-06	0.000146377
Ciclev10011035m	1470.65	1.00459	0.225412	4.45667	8.32433e-06	0.000147801
Ciclev10002376m	435.912	1.15192	0.258497	4.4562	8.34267e-06	0.000147984
Ciclev10032069m	1331.77	0.572828	0.128649	4.45264	8.48226e-06	0.000150315
Ciclev10009193m	2595.17	-1.21213	0.272257	-4.45214	8.50194e-06	0.000150519
Ciclev10006136m	1963.68	-0.824579	0.185288	-4.45026	8.57665e-06	0.000151696
Ciclev10024088m	96.7928	-2.0363	0.458219	-4.44394	8.83249e-06	0.000156072
Ciclev10008445m	928.26	0.653479	0.147078	4.44307	8.86847e-06	0.000156543
Ciclev10012901m	96.1094	1.79306	0.40358	4.44288	8.87615e-06	0.000156543
Ciclev10001035m	1251.97	0.597994	0.134692	4.43973	9.00732e-06	0.000158705
Ciclev10004346m	1130.23	0.968401	0.218203	4.43807	9.07706e-06	0.000159781
Ciclev10011357m	774.506	0.606104	0.136645	4.43561	9.18134e-06	0.000161308
Ciclev10020289m	196.956	-2.00638	0.45232	-4.43575	9.17528e-06	0.000161308
Ciclev10015098m	1885.24	0.519146	0.117079	4.43417	9.24289e-06	0.000162235
Ciclev10015541m	1117.85	1.37265	0.309779	4.43106	9.37706e-06	0.000164433
Ciclev10000457m	1536.88	-1.06523	0.240671	-4.42606	9.59703e-06	0.00016813
Ciclev10029104m	81.9801	1.72058	0.388837	4.42494	9.64702e-06	0.000168846
Ciclev10011197m	627.817	0.600218	0.135658	4.4245	9.66656e-06	0.000169015
Ciclev10029219m	2948.61	-0.814096	0.184005	-4.42431	9.67506e-06	0.000169015
Ciclev10002679m	1002.73	-0.798445	0.180595	-4.42118	9.81625e-06	0.00017132
Ciclev10016190m	95.4378	1.99675	0.451679	4.42074	9.83653e-06	0.000171511
Ciclev10024603m	83.6059	1.20253	0.272079	4.41978	9.88006e-06	0.000172107
Ciclev10016300m	3151.49	-0.961363	0.217605	-4.41793	9.96509e-06	0.000173425
Ciclev10022689m	1126.13	-1.05139	0.238079	-4.41612	1.00489e-05	0.000174718
Ciclev10014727m	1551.07	1.54983	0.351084	4.41442	1.0128e-05	0.000175928
Ciclev10023201m	113.776	1.27225	0.28833	4.41247	1.02199e-05	0.000177357
Ciclev10021094m	2373.74	-0.769918	0.174578	-4.41017	1.03289e-05	0.000179079
Ciclev10011107m	620.132	0.989812	0.224526	4.40845	1.04113e-05	0.000180001
Ciclev10015209m	554.729	0.938871	0.212964	4.40859	1.04045e-05	0.000180001
Ciclev10018478m	956.23	0.880281	0.199667	4.40874	1.03972e-05	0.000180001
Ciclev10030565m	1495.63	0.899867	0.204302	4.40458	1.05989e-05	0.000183071
Ciclev10012001m	415.713	1.27755	0.290272	4.4012	1.07655e-05	0.000185776
Ciclev10006835m	547.616	-0.967162	0.220026	-4.39567	1.10431e-05	0.000190388
Ciclev10011809m	1032.34	0.709897	0.16155	4.39428	1.11142e-05	0.000191333
Ciclev10031898m	221.064	1.31693	0.299697	4.39419	1.11187e-05	0.000191333
Ciclev10007196m	747.85	0.821779	0.187116	4.39181	1.12411e-05	0.000193259
Ciclev10000347m	2416.77	-0.808068	0.184039	-4.39074	1.12965e-05	0.00019403
Ciclev10005376m	322.047	-1.0568	0.240811	-4.38849	1.14138e-05	0.000195804
Ciclev10009626m	1153.05	0.890792	0.20299	4.38836	1.1421e-05	0.000195804
Ciclev10008315m	8344.09	-0.929497	0.211838	-4.38778	1.14516e-05	0.000196146
Ciclev10027867m	353.138	0.890342	0.202942	4.38716	1.14838e-05	0.000196514
Ciclev10031201m	1133.81	-2.26582	0.516735	-4.38488	1.16048e-05	0.000198401
Ciclev10014393m	580.176	0.876071	0.200012	4.38008	1.18634e-05	0.000202635
Ciclev10007237m	1572.1	-0.741038	0.169221	-4.37911	1.19164e-05	0.000203351
Ciclev10031744m	4220.37	0.58128	0.13276	4.37844	1.19534e-05	0.000203794
Ciclev10011540m	3693.05	-0.797675	0.182242	-4.377	1.20323e-05	0.00020495
Ciclev10027494m	134.302	1.13391	0.259126	4.3759	1.20931e-05	0.000205795
Ciclev10013933m	197.452	1.02443	0.234329	4.37178	1.23238e-05	0.000209527
Ciclev10012025m	1030.32	0.596383	0.136448	4.37078	1.23804e-05	0.000210296
Ciclev10026448m	5241.69	-0.506744	0.115978	-4.3693	1.24647e-05	0.000211533
Ciclev10008977m	325.805	1.03954	0.237938	4.36895	1.24846e-05	0.000211676
Ciclev10016011m	174.185	1.21732	0.278736	4.36727	1.2581e-05	0.000213114
Ciclev10007940m	6787.11	2.1205	0.48561	4.36666	1.26159e-05	0.000213508
Ciclev10024840m	3972.08	0.670324	0.153518	4.36642	1.263e-05	0.000213551
Ciclev10001987m	221.459	1.1042	0.25302	4.36405	1.27674e-05	0.000215676
Ciclev10021427m	1621.27	-0.80499	0.184657	-4.35938	1.30434e-05	0.000220137
Ciclev10003110m	88.3394	1.21427	0.278575	4.35886	1.30744e-05	0.000220459
Ciclev10022846m	294.706	0.803189	0.184389	4.35595	1.32491e-05	0.0002232
Ciclev10004848m	8750.06	-0.916424	0.21043	-4.35501	1.33062e-05	0.000223958
Ciclev10020836m	1207.7	0.687942	0.158121	4.35072	1.35691e-05	0.000228174
Ciclev10027871m	920.22	0.708232	0.162817	4.34987	1.36221e-05	0.000228778
Ciclev10029569m	1473.09	1.30351	0.299676	4.34974	1.36299e-05	0.000228778
Ciclev10021222m	234.07	0.848608	0.195391	4.34312	1.40473e-05	0.000235571
Ciclev10004294m	1206.73	0.845973	0.194853	4.34159	1.41453e-05	0.000236999
Ciclev10015249m	907.188	-0.742252	0.170976	-4.34126	1.4167e-05	0.000237146
Ciclev10000086m	453.78	0.956878	0.220507	4.33946	1.42836e-05	0.000238448
Ciclev10008279m	826.117	-0.587189	0.135309	-4.33962	1.42728e-05	0.000238448
Ciclev10026378m	248.192	0.884815	0.203896	4.33955	1.42776e-05	0.000238448
Ciclev10025033m	94.4371	1.32259	0.305061	4.3355	1.45426e-05	0.000242552
Ciclev10030627m	2503.12	-1.0471	0.241666	-4.33282	1.47212e-05	0.000245308
Ciclev10001424m	93.0122	1.19198	0.275207	4.33122	1.48284e-05	0.000246873
Ciclev10026847m	1556.52	-1.15414	0.266511	-4.33055	1.48735e-05	0.000247399
Ciclev10001308m	119.725	-1.16595	0.269595	-4.32482	1.52654e-05	0.000253689
Ciclev10000418m	3429.42	-0.86242	0.199454	-4.32391	1.53286e-05	0.000254509
Ciclev10004753m	13670.9	-0.667863	0.154637	-4.31892	1.56795e-05	0.000260103
Ciclev10021647m	2830.81	-1.40192	0.324712	-4.31744	1.5785e-05	0.000261617
Ciclev10028186m	6821.23	-1.37757	0.319103	-4.31701	1.58155e-05	0.000261887
Ciclev10020551m	124.811	-1.75986	0.407684	-4.31671	1.58371e-05	0.000262008
Ciclev10013887m	32.7916	1.7324	0.401391	4.31598	1.58894e-05	0.000262404
Ciclev10019457m	725.247	-1.23285	0.285635	-4.31618	1.58756e-05	0.000262404
Ciclev10022740m	2149.35	0.646436	0.14982	4.31475	1.59782e-05	0.000263398
Ciclev10026963m	1223.59	-0.738797	0.171224	-4.31481	1.59741e-05	0.000263398
Ciclev10018991m	29055.2	-0.978057	0.227145	-4.30587	1.66329e-05	0.000273945
Ciclev10010039m	127.815	1.12332	0.260975	4.30433	1.67495e-05	0.000275618
Ciclev10008047m	185.382	2.34679	0.545397	4.30291	1.68573e-05	0.000276898
Ciclev10019840m	3209.75	-0.467928	0.108745	-4.30297	1.6852e-05	0.000276898
Ciclev10008958m	1838.72	-0.680846	0.158253	-4.30227	1.69055e-05	0.000277442
Ciclev10032522m	67.7098	-1.41958	0.329986	-4.30195	1.693e-05	0.000277598
Ciclev10016485m	678.48	1.12772	0.262384	4.29796	1.72376e-05	0.000282391
Ciclev10014579m	56.1217	2.15672	0.501976	4.29647	1.73538e-05	0.000284042
Ciclev10009914m	5678.94	-1.08068	0.251799	-4.29182	1.77215e-05	0.000289802
Ciclev10008947m	2797.1	-0.629312	0.146644	-4.29144	1.7752e-05	0.000290043
Ciclev10009584m	3397.19	-0.789159	0.183923	-4.2907	1.78114e-05	0.000290757
Ciclev10017091m	39.6614	1.78122	0.415206	4.28998	1.78692e-05	0.000291441
Ciclev10012602m	2627.55	-0.580421	0.13532	-4.28923	1.79293e-05	0.000292163
Ciclev10001405m	565.497	-1.91838	0.447553	-4.28637	1.81613e-05	0.000295422
Ciclev10004362m	3542.88	-0.439913	0.102628	-4.28648	1.8153e-05	0.000295422
Ciclev10021090m	211.128	2.28734	0.533775	4.28522	1.82562e-05	0.000296704
Ciclev10030696m	10000.9	-0.501339	0.117017	-4.28433	1.83288e-05	0.000297622
Ciclev10000500m	512.665	-1.04138	0.243119	-4.28341	1.84054e-05	0.000298602
Ciclev10009128m	2043.74	-1.05812	0.247308	-4.27854	1.88119e-05	0.000304929
Ciclev10032022m	163.661	-1.11157	0.259906	-4.2768	1.89597e-05	0.000307053
Ciclev10030760m	304.54	0.917901	0.214653	4.27621	1.90099e-05	0.000307596
Ciclev10008202m	1544.06	1.18534	0.277333	4.27406	1.91949e-05	0.000310317
Ciclev10004507m	3992.65	-0.547562	0.128181	-4.27178	1.93921e-05	0.000313231
Ciclev10031569m	8218	-0.475066	0.111297	-4.26844	1.96846e-05	0.000317677
Ciclev10011534m	1184.57	0.866655	0.203102	4.26709	1.98038e-05	0.000319321
Ciclev10016457m	675.912	-1.54787	0.362807	-4.26638	1.98666e-05	0.000319919
Ciclev10032336m	2080.51	0.66977	0.156991	4.26628	1.98756e-05	0.000319919
Ciclev10020644m	719.81	0.609581	0.142906	4.26562	1.9935e-05	0.000320595
Ciclev10027803m	964.658	0.639349	0.149901	4.26515	1.99768e-05	0.000320988
Ciclev10021469m	2539.19	-1.96272	0.460237	-4.26459	2.00265e-05	0.000321506
Ciclev10001722m	750.216	2.12044	0.497291	4.26398	2.00818e-05	0.000322112
Ciclev10032381m	769.566	1.67904	0.393799	4.26371	2.01062e-05	0.000322224
Ciclev10000440m	597.79	0.747875	0.175483	4.26181	2.02776e-05	0.000324688
Ciclev10029475m	3550.85	1.44545	0.339257	4.26063	2.0385e-05	0.000326125
Ciclev10011367m	1276.75	-0.736392	0.173011	-4.25633	2.07812e-05	0.000332175
Ciclev10004323m	165.275	1.14432	0.268891	4.25569	2.08404e-05	0.000332327
Ciclev10009375m	2576.55	-0.731518	0.17189	-4.25573	2.08365e-05	0.000332327
Ciclev10019837m	240.364	-1.78046	0.418377	-4.25564	2.08448e-05	0.000332327
Ciclev10001304m	554.22	1.33078	0.31281	4.25427	2.09729e-05	0.00033408
Ciclev10033739m	1170.91	1.13802	0.267737	4.25052	2.13279e-05	0.000339442
Ciclev10008326m	2861.02	-0.811892	0.191093	-4.24868	2.15031e-05	0.000341935
Ciclev10021806m	155.335	0.946711	0.222909	4.24708	2.16571e-05	0.000344086
Ciclev10009261m	374.142	-1.91791	0.451661	-4.24635	2.17278e-05	0.000344913
Ciclev10010686m	1541.77	-0.659041	0.155247	-4.24512	2.18472e-05	0.00034651
Ciclev10016536m	907.636	-0.751875	0.177248	-4.24195	2.21588e-05	0.000350847
Ciclev10027934m	2320.22	1.10755	0.261094	4.24196	2.21578e-05	0.000350847
Ciclev10016237m	674.996	0.752623	0.177523	4.23959	2.23928e-05	0.000354248
Ciclev10019263m	740.446	0.575739	0.135817	4.23909	2.24427e-05	0.000354733
Ciclev10032720m	1047.28	-0.976168	0.230294	-4.23878	2.24737e-05	0.00035492
Ciclev10019648m	151.002	-1.21855	0.287599	-4.23696	2.26568e-05	0.000357503
Ciclev10018247m	291.783	0.924806	0.218354	4.23536	2.28188e-05	0.000359753
Ciclev10000327m	93.8983	1.30814	0.30895	4.23415	2.29417e-05	0.00036138
Ciclev10018943m	12014.3	-1.18329	0.279622	-4.23175	2.3188e-05	0.000364948
Ciclev10010514m	2369.79	1.22714	0.290142	4.22944	2.34274e-05	0.000368401
Ciclev10009180m	1565.91	1.20025	0.283868	4.22819	2.35578e-05	0.000370136
Ciclev10023738m	566.788	-0.825654	0.195292	-4.2278	2.35991e-05	0.000370469
Ciclev10004104m	643.73	1.6506	0.390519	4.22668	2.3716e-05	0.000371989
Ciclev10001787m	330.763	0.938281	0.222018	4.22614	2.37732e-05	0.000372568
Ciclev10025754m	45.1724	-1.81255	0.429153	-4.22355	2.40481e-05	0.000376556
Ciclev10011435m	1565.92	-0.862142	0.204306	-4.21986	2.44456e-05	0.000382384
Ciclev10020875m	3811.03	-0.788497	0.186861	-4.21971	2.44618e-05	0.000382384
Ciclev10018915m	5207.61	-0.621326	0.147416	-4.21478	2.50018e-05	0.000390495
Ciclev10017882m	725.255	0.856175	0.203201	4.21345	2.515e-05	0.000392477
Ciclev10030655m	1601.16	-1.06864	0.253764	-4.21115	2.54073e-05	0.000396156
Ciclev10031476m	204.225	1.15306	0.274057	4.20737	2.58365e-05	0.000402508
Ciclev10016560m	362.988	0.78794	0.187287	4.20713	2.58629e-05	0.000402579
Ciclev10024506m	137.272	-1.04841	0.249602	-4.20034	2.66516e-05	0.000414505
Ciclev10020828m	1972.79	0.680417	0.162073	4.19822	2.69017e-05	0.000418043
Ciclev10012680m	8032.2	-1.07879	0.257061	-4.19665	2.70895e-05	0.000420606
Ciclev10023235m	967.451	0.570896	0.136046	4.19634	2.71262e-05	0.000420822
Ciclev10031097m	3211.6	1.24856	0.297553	4.1961	2.71554e-05	0.000420921
Ciclev10019102m	1948.46	-1.30083	0.310084	-4.19507	2.72785e-05	0.000422473
Ciclev10005804m	1330.62	-1.64352	0.391868	-4.19407	2.73988e-05	0.00042398
Ciclev10016279m	1980.15	-0.711906	0.169784	-4.19301	2.75282e-05	0.000425624
Ciclev10001231m	1024.71	-1.74324	0.415801	-4.19248	2.75921e-05	0.000426256
Ciclev10004867m	2427.27	-0.834005	0.198998	-4.19102	2.77708e-05	0.000428656
Ciclev10031662m	2838.55	0.618424	0.147598	4.18991	2.7906e-05	0.000430383
Ciclev10023034m	516.19	0.578126	0.138011	4.18899	2.80199e-05	0.000431778
Ciclev10002390m	64.831	1.44219	0.344443	4.18703	2.82623e-05	0.00043515
Ciclev10007408m	3634.9	-0.878283	0.209796	-4.18637	2.83448e-05	0.000435848
Ciclev10028233m	383.823	-0.708997	0.169362	-4.18629	2.8355e-05	0.000435848
Ciclev10005918m	1457.96	0.740184	0.176876	4.18476	2.85465e-05	0.000438085
Ciclev10019729m	2105.93	-0.769201	0.183811	-4.18475	2.8548e-05	0.000438085
Ciclev10019550m	32.2869	1.74372	0.416723	4.18435	2.85978e-05	0.000438483
Ciclev10016857m	695.926	0.618029	0.147712	4.18402	2.86397e-05	0.00043876
Ciclev10011383m	203.54	1.23394	0.295127	4.18103	2.90189e-05	0.000444201
Ciclev10019817m	161.55	1.0527	0.251852	4.17984	2.91712e-05	0.000446162
Ciclev10004806m	675.469	0.798146	0.191019	4.17835	2.93632e-05	0.000448725
Ciclev10008231m	36.5016	1.61374	0.386277	4.17768	2.94493e-05	0.000449669
Ciclev10033579m	2663.07	-0.593462	0.142083	-4.17687	2.95551e-05	0.000450911
Ciclev10032648m	4482.06	-0.788692	0.188859	-4.17608	2.96576e-05	0.0004521
Ciclev10002021m	255.959	1.34661	0.32256	4.17476	2.98305e-05	0.000453986
Ciclev10005039m	1624.08	-0.752273	0.180188	-4.17493	2.98073e-05	0.000453986
Ciclev10010902m	232.844	1.52989	0.36657	4.17351	2.99941e-05	0.000456099
Ciclev10031387m	997.079	0.703594	0.168596	4.17325	3.00282e-05	0.000456241
Ciclev10007776m	6639.78	-0.896801	0.214967	-4.17182	3.02178e-05	0.000458744
Ciclev10011447m	3045.2	-1.14647	0.274846	-4.1713	3.02861e-05	0.000459401
Ciclev10001396m	859.303	-0.834435	0.200093	-4.17023	3.04289e-05	0.000461189
Ciclev10015583m	1075.73	0.750612	0.180012	4.16978	3.0489e-05	0.000461719
Ciclev10007292m	6349.96	-1.16541	0.279575	-4.16848	3.06632e-05	0.000463976
Ciclev10002351m	8454.96	-0.938236	0.225147	-4.16722	3.08342e-05	0.00046618
Ciclev10012370m	52687.6	-1.09678	0.263239	-4.1665	3.09316e-05	0.00046727
Ciclev10029176m	1048.93	0.763184	0.183197	4.16592	3.10098e-05	0.000468067
Ciclev10014987m	57.4695	1.68458	0.404762	4.1619	3.15612e-05	0.000475611
Ciclev10031016m	265.016	1.16692	0.280372	4.16204	3.15411e-05	0.000475611
Ciclev10028570m	1585.61	-0.673374	0.161968	-4.15744	3.21829e-05	0.000484584
Ciclev10018701m	3177.54	-0.493254	0.118721	-4.15473	3.25667e-05	0.000489963
Ciclev10028368m	88.5702	1.74025	0.418919	4.15414	3.26507e-05	0.000490825
Ciclev10001685m	3025.06	-0.779426	0.187665	-4.15329	3.27727e-05	0.000491857
Ciclev10031060m	2035.98	-1.54996	0.373187	-4.1533	3.2771e-05	0.000491857
Ciclev10017936m	198.325	1.06996	0.257835	4.1498	3.32763e-05	0.000498603
Ciclev10030042m	9264.37	-1.21288	0.292266	-4.1499	3.32621e-05	0.000498603
Ciclev10001766m	32.0839	1.93738	0.467003	4.14854	3.34608e-05	0.00050096
Ciclev10002160m	1829.6	-1.19609	0.288388	-4.1475	3.36132e-05	0.000502835
Ciclev10030367m	766.242	-0.604593	0.14581	-4.14645	3.37676e-05	0.000504734
Ciclev10009322m	2152.34	-0.892883	0.21542	-4.14484	3.40052e-05	0.000507874
Ciclev10001195m	2816.67	-0.507216	0.122485	-4.14104	3.45733e-05	0.000515571
Ciclev10028534m	206.578	1.21586	0.293614	4.14102	3.45766e-05	0.000515571
Ciclev10000755m	660.579	-0.991084	0.239646	-4.13561	3.54012e-05	0.00052744
Ciclev10024721m	1576.17	-0.476581	0.115266	-4.13461	3.55554e-05	0.00052931
Ciclev10031739m	6601.29	-1.04723	0.253445	-4.13198	3.59647e-05	0.000534971
Ciclev10000188m	1130.79	-0.73066	0.176885	-4.13071	3.61644e-05	0.000537507
Ciclev10031987m	140.937	1.50298	0.364127	4.12762	3.66532e-05	0.000544334
Ciclev10001187m	3434.86	-0.915166	0.221761	-4.12681	3.67833e-05	0.000544948
Ciclev10002898m	15.2591	-2.03462	0.492984	-4.12716	3.67276e-05	0.000544948
Ciclev10028683m	1521.92	-0.978781	0.237176	-4.12682	3.67811e-05	0.000544948
Ciclev10028946m	1440.76	-0.712288	0.172717	-4.12401	3.72339e-05	0.000551182
Ciclev10000531m	222.861	2.06558	0.500952	4.1233	3.73484e-05	0.000552433
Ciclev10030988m	1996.39	1.37588	0.333936	4.12019	3.78561e-05	0.000559493
Ciclev10013532m	52.5233	2.01306	0.489	4.11669	3.84352e-05	0.000567596
Ciclev10009560m	3587.96	-0.780438	0.18987	-4.11039	3.94992e-05	0.000582842
Ciclev10025938m	4810.51	1.40695	0.342472	4.1082	3.98751e-05	0.000587919
Ciclev10016152m	379.193	0.736769	0.179357	4.10783	3.99397e-05	0.0005884
Ciclev10028627m	474.965	1.00892	0.245765	4.10521	4.0394e-05	0.000594618
Ciclev10011285m	4860.21	-1.03618	0.252524	-4.10329	4.07309e-05	0.000599099
Ciclev10023147m	295.915	-1.0236	0.249658	-4.1	4.13149e-05	0.000607204
Ciclev10031527m	289.196	0.966849	0.235829	4.09979	4.13527e-05	0.000607276
Ciclev10032902m	4240.68	-0.907121	0.2213	-4.09906	4.1484e-05	0.000608719
Ciclev10012378m	1007.06	-1.19715	0.292195	-4.0971	4.18367e-05	0.000613405
Ciclev10027840m	9556.73	0.788045	0.192358	4.09675	4.18985e-05	0.000613824
Ciclev10014719m	2802.09	-0.542676	0.132653	-4.09095	4.2961e-05	0.00062889
Ciclev10016525m	33755.3	-0.963742	0.235638	-4.08993	4.31502e-05	0.000631157
Ciclev10004776m	3386.16	0.507646	0.124147	4.08906	4.33121e-05	0.000633023
Ciclev10028257m	1377.14	-1.35904	0.332417	-4.08836	4.34432e-05	0.000634436
Ciclev10000078m	1074.83	0.487212	0.119178	4.08812	4.34889e-05	0.000634601
Ciclev10009123m	1065.96	-1.26348	0.309244	-4.08571	4.39426e-05	0.000640121
Ciclev10016825m	2901.9	-1.02547	0.250988	-4.08574	4.39362e-05	0.000640121
Ciclev10022444m	336.728	0.824373	0.201777	4.08556	4.39714e-05	0.000640121
Ciclev10028728m	6698.27	-0.824578	0.202032	-4.08143	4.47594e-05	0.000651078
Ciclev10025277m	986.589	-0.801671	0.196434	-4.08113	4.48179e-05	0.000651414
Ciclev10000062m	4340.53	0.868377	0.213048	4.07598	4.58219e-05	0.000665282
Ciclev10016378m	285.692	1.19885	0.294134	4.07586	4.58442e-05	0.000665282
Ciclev10015490m	18217.4	-1.51741	0.37234	-4.07534	4.59476e-05	0.000666259
Ciclev10032245m	471.59	0.623208	0.153078	4.07117	4.67775e-05	0.000677759
Ciclev10031308m	62.1058	1.86392	0.457983	4.06984	4.70462e-05	0.000681116
Ciclev10010918m	4689.62	-0.508907	0.125077	-4.06876	4.7265e-05	0.000683747
Ciclev10031335m	121.066	1.30094	0.319822	4.0677	4.74786e-05	0.000686298
Ciclev10014017m	1728.75	0.528781	0.130039	4.06633	4.77587e-05	0.000689806
Ciclev10004521m	5530.99	-0.83062	0.20445	-4.0627	4.85078e-05	0.00069953
Ciclev10012177m	665.707	1.09081	0.268484	4.06284	4.84799e-05	0.00069953
Ciclev10004692m	701.091	-0.802096	0.197537	-4.06048	4.89716e-05	0.000705115
Ciclev10030109m	139.67	-1.01311	0.249498	-4.06058	4.89507e-05	0.000705115
Ciclev10018358m	54.2316	1.35768	0.334554	4.05817	4.94579e-05	0.00071156
Ciclev10025207m	2576.95	-0.794973	0.19602	-4.05557	5.0012e-05	0.000718972
Ciclev10020418m	1161.37	0.626396	0.154468	4.05519	5.00942e-05	0.000719592
Ciclev10004686m	2285.9	-0.640154	0.157895	-4.0543	5.02839e-05	0.000721456
Ciclev10015106m	53.1686	-2.03678	0.502386	-4.05422	5.03022e-05	0.000721456
Ciclev10018600m	1567.31	0.902384	0.222843	4.04941	5.13461e-05	0.000735855
Ciclev10020161m	20630.8	-0.804723	0.198739	-4.04914	5.14064e-05	0.000736145
Ciclev10004215m	17164.2	-0.505977	0.12507	-4.04557	5.21963e-05	0.000746298
Ciclev10031799m	2894.76	-0.785864	0.194248	-4.04568	5.21706e-05	0.000746298
Ciclev10019366m	2497.15	-0.61225	0.151378	-4.04452	5.24314e-05	0.000749078
Ciclev10004730m	1587.8	-0.944921	0.233702	-4.04328	5.27083e-05	0.000752002
Ciclev10030538m	2674.44	-0.391746	0.0968891	-4.04324	5.27177e-05	0.000752002
Ciclev10016511m	1943.7	-0.942382	0.233139	-4.04215	5.29633e-05	0.000754922
Ciclev10032866m	611.172	-0.595357	0.147445	-4.03784	5.39466e-05	0.000768344
Ciclev10004372m	13119	-1.65069	0.408826	-4.03764	5.39923e-05	0.000768401
Ciclev10020440m	4379.18	-1.42909	0.354208	-4.03461	5.46941e-05	0.000777787
Ciclev10031070m	614.538	2.1135	0.524049	4.03301	5.50662e-05	0.000782475
Ciclev10004171m	1989.19	-0.936512	0.232291	-4.03163	5.53904e-05	0.000786475
Ciclev10000469m	5165.83	-0.520067	0.129046	-4.03009	5.57547e-05	0.000791038
Ciclev10031262m	4615.54	-0.949557	0.235699	-4.02869	5.60892e-05	0.000795172
Ciclev10008504m	1097.36	-0.593796	0.147399	-4.0285	5.61333e-05	0.000795185
Ciclev10004610m	947.396	-0.469688	0.116607	-4.02796	5.62623e-05	0.000796402
Ciclev10027703m	2024.56	0.770617	0.191341	4.02745	5.63859e-05	0.000797539
Ciclev10007405m	939.877	0.603273	0.149927	4.02378	5.72708e-05	0.000809433
Ciclev10004525m	2952.21	1.09071	0.271228	4.02138	5.78592e-05	0.000817122
Ciclev10007430m	1049.65	-0.855802	0.213051	-4.01688	5.89738e-05	0.000832225
Ciclev10017033m	157.61	-1.46339	0.364347	-4.01648	5.90737e-05	0.000832998
Ciclev10000330m	1635.33	0.662751	0.165112	4.01394	5.97146e-05	0.000841392
Ciclev10015864m	866.247	-0.847891	0.211344	-4.0119	6.02321e-05	0.000848034
Ciclev10021604m	1231.65	-0.564984	0.140846	-4.01135	6.03723e-05	0.00084936
Ciclev10032237m	304.091	0.891367	0.222308	4.00961	6.08198e-05	0.000855004
Ciclev10000087m	2736.99	0.714104	0.178158	4.00826	6.11689e-05	0.000859255
Ciclev10015584m	268.938	0.76248	0.190291	4.00691	6.15179e-05	0.0008635
Ciclev10009876m	3797.36	-0.852379	0.212751	-4.00646	6.16356e-05	0.000864494
Ciclev10003566m	4771.91	0.612635	0.152924	4.00613	6.17226e-05	0.000865055
Ciclev10016469m	842.105	1.31699	0.328826	4.00512	6.19871e-05	0.000867712
Ciclev10026083m	901.796	0.644898	0.161022	4.00504	6.20063e-05	0.000867712
Ciclev10012434m	2428.96	-1.07814	0.269231	-4.00452	6.21444e-05	0.000868984
Ciclev10029025m	1326.3	-1.94505	0.485806	-4.00376	6.23431e-05	0.000871102
Ciclev10013700m	191.573	1.19549	0.298634	4.00322	6.24873e-05	0.000872455
Ciclev10014744m	5063.82	-0.568444	0.142011	-4.00281	6.25953e-05	0.000873302
Ciclev10025762m	254.694	1.02884	0.257097	4.00177	6.28696e-05	0.000876465
Ciclev10031239m	2464.27	0.467605	0.116933	3.99891	6.36349e-05	0.000886464
Ciclev10024385m	16.0993	-2.02338	0.506241	-3.99688	6.4183e-05	0.000893423
Ciclev10004586m	21.6937	-1.91905	0.480305	-3.99547	6.45654e-05	0.000898068
Ciclev10005892m	20828.6	-0.902392	0.225945	-3.99386	6.50074e-05	0.000903535
Ciclev10000448m	71.1479	1.29188	0.323554	3.99278	6.53029e-05	0.000906958
Ciclev10022543m	413.406	-0.650626	0.163059	-3.99013	6.60379e-05	0.000916475
Ciclev10002874m	1171.9	1.17535	0.294669	3.98871	6.64333e-05	0.000920575
Ciclev10008182m	685.609	-1.4329	0.359238	-3.98872	6.64319e-05	0.000920575
Ciclev10020539m	1668.31	1.14626	0.287448	3.98771	6.67134e-05	0.000923762
Ciclev10019115m	1660.79	-0.558813	0.140147	-3.98733	6.68223e-05	0.000924576
Ciclev10018804m	801.877	0.560512	0.140684	3.98419	6.77113e-05	0.000936173
Ciclev10016842m	5318.12	-0.910941	0.228719	-3.98279	6.81114e-05	0.000940999
Ciclev10033230m	240.546	0.755953	0.189876	3.9813	6.85404e-05	0.000946217
Ciclev10008420m	951.558	0.727637	0.182786	3.98081	6.86805e-05	0.000947442
Ciclev10016114m	254.859	-0.814092	0.204538	-3.98015	6.88712e-05	0.000949361
Ciclev10012670m	670.987	-1.11727	0.28074	-3.97975	6.89872e-05	0.000949548
Ciclev10017022m	600.887	-0.546969	0.137438	-3.97975	6.89878e-05	0.000949548
Ciclev10012644m	928.946	-0.818963	0.20585	-3.97845	6.93653e-05	0.000954032
Ciclev10007720m	5955.17	-0.463634	0.116554	-3.97784	6.95438e-05	0.000955774
Ciclev10000069m	5786.32	-1.40523	0.35334	-3.97698	6.97965e-05	0.000957454
Ciclev10001618m	3592.04	-0.710204	0.178583	-3.97689	6.98219e-05	0.000957454
Ciclev10017092m	4586.02	0.500369	0.125815	3.97702	6.97838e-05	0.000957454
Ciclev10022899m	412.266	0.934739	0.235069	3.97644	6.99533e-05	0.000958542
Ciclev10022679m	537.021	-0.688505	0.173191	-3.97541	7.02575e-05	0.000961995
Ciclev10030867m	953.512	0.517893	0.130308	3.97438	7.05634e-05	0.000965467
Ciclev10016592m	3439.33	0.800781	0.2016	3.97214	7.12312e-05	0.000973881
Ciclev10001493m	1349.15	-0.544229	0.13703	-3.97161	7.13873e-05	0.000975291
Ciclev10012496m	69.2424	-1.57265	0.395991	-3.97143	7.14425e-05	0.000975323
Ciclev10026743m	179.51	1.89919	0.478586	3.96833	7.23767e-05	0.000987345
Ciclev10012928m	5222.27	-0.720788	0.181893	-3.96271	7.41046e-05	0.00101017
Ciclev10025915m	3229.59	1.03318	0.260836	3.96105	7.46215e-05	0.00101646
Ciclev10032688m	621.683	0.640005	0.161584	3.96082	7.46941e-05	0.0010167
Ciclev10031583m	680.251	1.12877	0.285011	3.96043	7.48134e-05	0.00101757
Ciclev10010078m	490.438	0.683283	0.172665	3.95729	7.5806e-05	0.00103031
Ciclev10031065m	322.143	1.64574	0.416069	3.95546	7.63889e-05	0.00103747
Ciclev10026473m	98.0319	1.27787	0.323141	3.95452	7.66878e-05	0.00104076
Ciclev10008768m	76.403	1.17836	0.298012	3.95407	7.68316e-05	0.00104195
Ciclev10007223m	4707.87	0.361252	0.0913884	3.95293	7.72002e-05	0.00104618
Ciclev10021146m	1494.15	-0.922633	0.23352	-3.95099	7.78288e-05	0.00105392
Ciclev10009689m	3044.19	-0.661696	0.167499	-3.95045	7.80036e-05	0.00105551
Ciclev10012654m	33348.7	0.608598	0.154083	3.94981	7.82132e-05	0.00105757
Ciclev10004660m	4874.15	-0.820229	0.207699	-3.94912	7.84397e-05	0.00105986
Ciclev10026629m	573.281	0.688825	0.174521	3.94694	7.91574e-05	0.00106877
Ciclev10002625m	1172.44	-0.854563	0.216579	-3.94574	7.95542e-05	0.00107334
Ciclev10011787m	1052.12	-0.69825	0.176985	-3.94524	7.9719e-05	0.00107478
Ciclev10013720m	443.17	-1.96147	0.497542	-3.94233	8.06943e-05	0.00108713
Ciclev10026324m	1106.74	-1.91705	0.486302	-3.94211	8.07686e-05	0.00108734
Ciclev10021095m	1037.43	1.92178	0.487613	3.94119	8.10772e-05	0.0010907
Ciclev10004902m	7166.55	0.623718	0.158326	3.93946	8.16658e-05	0.00109781
Ciclev10009538m	1735.37	1.17455	0.298438	3.93566	8.29695e-05	0.00111452
Ciclev10015229m	2633.77	-0.900381	0.228926	-3.93307	8.38665e-05	0.00112575
Ciclev10033738m	222.066	1.01071	0.257019	3.93244	8.40876e-05	0.0011279
Ciclev10017227m	423.897	0.829576	0.21124	3.92717	8.59517e-05	0.00115123
Ciclev10031342m	470.646	0.790378	0.201252	3.92731	8.59011e-05	0.00115123
Ciclev10005577m	359.781	0.845218	0.215342	3.925	8.67293e-05	0.00115996
Ciclev10016867m	2471.29	-0.647215	0.164892	-3.92509	8.6699e-05	0.00115996
Ciclev10019348m	2440.61	1.31488	0.335139	3.92339	8.73099e-05	0.00116688
Ciclev10028375m	517.772	1.70577	0.434813	3.92301	8.74498e-05	0.0011679
Ciclev10029003m	20180.5	-0.969692	0.24727	-3.92159	8.79679e-05	0.00117397
Ciclev10026231m	16.1566	2.07375	0.528839	3.92133	8.80625e-05	0.00117438
Ciclev10015321m	2625.62	-0.916441	0.233757	-3.92048	8.83729e-05	0.00117767
Ciclev10031793m	873.464	-1.05423	0.269076	-3.91798	8.92948e-05	0.00118909
Ciclev10003645m	768.334	-0.57319	0.146339	-3.91686	8.97088e-05	0.0011937
Ciclev10005021m	8407	0.676738	0.172785	3.91666	8.97842e-05	0.0011937
Ciclev10005645m	881.539	-0.638029	0.162907	-3.91652	8.98351e-05	0.0011937
Ciclev10015725m	442.921	-0.707992	0.180898	-3.91378	9.08641e-05	0.00120563
Ciclev10028884m	644.072	-0.631917	0.161455	-3.91389	9.08202e-05	0.00120563
Ciclev10001422m	4333.96	-1.05201	0.268915	-3.91204	9.15182e-05	0.00121344
Ciclev10025074m	286.442	-1.90261	0.486409	-3.91155	9.17069e-05	0.00121507
Ciclev10032956m	8378.65	0.391089	0.100004	3.91072	9.20222e-05	0.00121837
Ciclev10002216m	280.828	-0.683807	0.174871	-3.91034	9.21649e-05	0.00121938
Ciclev10005696m	287.065	0.817666	0.20915	3.90947	9.24974e-05	0.0012229
Ciclev10015186m	924.716	0.686304	0.175576	3.90887	9.27295e-05	0.00122509
Ciclev10027745m	18145.4	-1.04706	0.267952	-3.90766	9.31958e-05	0.00123037
Ciclev10025979m	625.191	0.77342	0.198012	3.90592	9.38683e-05	0.00123836
Ciclev10030274m	139.245	-1.30379	0.334073	-3.9027	9.51242e-05	0.00125403
Ciclev10032228m	1325.93	-1.12899	0.289382	-3.9014	9.56398e-05	0.00125993
Ciclev10011531m	664.545	1.51819	0.389669	3.8961	9.77547e-05	0.00128671
Ciclev10012964m	3719.68	2.11184	0.542059	3.89596	9.78123e-05	0.00128671
Ciclev10009458m	73.5738	-1.33297	0.342493	-3.89197	9.94339e-05	0.00130711
Ciclev10014636m	879.322	0.73709	0.189412	3.89146	9.96435e-05	0.00130893
Ciclev10007469m	146.551	1.28008	0.329149	3.88907	0.000100628	0.00132093
Ciclev10028956m	426.775	0.715383	0.183966	3.88868	0.000100793	0.00132214
Ciclev10023278m	781.213	0.863468	0.222072	3.88824	0.000100976	0.0013236
Ciclev10017247m	24171.3	-1.00466	0.258426	-3.8876	0.00010124	0.00132612
Ciclev10011390m	801.303	-0.959562	0.246881	-3.88674	0.000101599	0.00132988
Ciclev10012598m	170.94	1.13075	0.291049	3.88508	0.000102295	0.00133804
Ciclev10010336m	715.541	0.907677	0.233747	3.88315	0.000103111	0.00134775
Ciclev10022453m	18705.5	-0.99657	0.256687	-3.88243	0.000103418	0.00135081
Ciclev10001630m	47.0856	1.3357	0.34425	3.88003	0.000104445	0.00136326
Ciclev10020450m	155.387	-0.830476	0.214053	-3.87977	0.000104555	0.00136373
Ciclev10030998m	2984.44	-0.802393	0.206827	-3.87953	0.000104659	0.00136412
Ciclev10020756m	1626.55	-0.514817	0.132729	-3.8787	0.000105016	0.0013678
Ciclev10032925m	887.658	-1.0195	0.262901	-3.87788	0.00010537	0.00137144
Ciclev10028062m	2557.54	-0.885903	0.228477	-3.87743	0.000105567	0.00137304
Ciclev10001888m	3705.61	0.574651	0.148257	3.87604	0.000106168	0.0013796
Ciclev10020168m	6338.17	-1.27658	0.329363	-3.87592	0.000106221	0.0013796
Ciclev10023280m	72.8636	-1.84587	0.476295	-3.87548	0.000106415	0.00138049
Ciclev10027985m	5533.47	0.552223	0.142493	3.87542	0.000106439	0.00138049
Ciclev10024739m	1346.25	-1.14676	0.295989	-3.87434	0.000106915	0.00138568
Ciclev10012160m	718.786	-1.22509	0.316267	-3.8736	0.000107241	0.00138893
Ciclev10021505m	4229.5	-0.684065	0.176643	-3.8726	0.000107681	0.00139366
Ciclev10002419m	1323.72	0.913186	0.235905	3.87099	0.000108392	0.00140187
Ciclev10031369m	614.264	0.641672	0.165836	3.86931	0.000109144	0.00141061
Ciclev10007228m	394.871	0.691579	0.178753	3.8689	0.000109327	0.00141198
Ciclev10000739m	1268.95	-0.733657	0.189663	-3.86822	0.000109634	0.00141495
Ciclev10005920m	392.091	0.609695	0.157736	3.86528	0.000110961	0.00143108
Ciclev10022993m	1715.67	0.725511	0.187719	3.86487	0.00011115	0.00143175
Ciclev10027684m	3996.08	-0.696582	0.180236	-3.86483	0.000111169	0.00143175
Ciclev10032440m	765.433	-0.586398	0.151755	-3.8641	0.000111501	0.00143503
Ciclev10013658m	1153.85	-0.920132	0.238257	-3.86193	0.000112495	0.0014458
Ciclev10025731m	62.4765	1.8395	0.47631	3.86198	0.000112471	0.0014458
Ciclev10007509m	109.863	1.01982	0.264112	3.8613	0.000112784	0.0014475
Ciclev10027598m	3245.41	1.13591	0.294178	3.86132	0.000112774	0.0014475
Ciclev10032059m	1638.77	0.537739	0.139282	3.86078	0.000113024	0.00144957
Ciclev10014876m	84.2306	1.13807	0.294961	3.85837	0.000114144	0.00146232
Ciclev10016677m	1373.4	-0.907155	0.235118	-3.8583	0.000114176	0.00146232
Ciclev10006246m	132.634	1.38895	0.360025	3.85794	0.000114349	0.00146249
Ciclev10026263m	1091.72	-0.747889	0.193856	-3.85795	0.000114341	0.00146249
Ciclev10025966m	2323.87	-0.549829	0.142571	-3.85652	0.000115012	0.00146996
Ciclev10026953m	31.9626	1.60451	0.416119	3.8559	0.000115307	0.0014727
Ciclev10002080m	977.072	0.930754	0.241432	3.85513	0.000115667	0.00147627
Ciclev10002194m	5481.12	-0.88105	0.228605	-3.85402	0.000116193	0.00148159
Ciclev10011437m	57.2778	1.33517	0.346445	3.85392	0.000116244	0.00148159
Ciclev10025881m	1145.64	1.20976	0.313933	3.85355	0.000116416	0.00148275
Ciclev10027401m	34.2123	-1.83037	0.475068	-3.85285	0.00011675	0.00148598
Ciclev10014051m	1238.53	-0.702039	0.182295	-3.85111	0.000117585	0.00149558
Ciclev10012360m	631.733	0.669188	0.173844	3.84937	0.000118423	0.00150519
Ciclev10005099m	427.624	1.06406	0.276438	3.84917	0.00011852	0.00150539
Ciclev10000229m	1425.14	-0.535525	0.139194	-3.84733	0.000119414	0.0015157
Ciclev10002401m	2985.79	-0.728346	0.189336	-3.84684	0.000119652	0.00151767
Ciclev10001194m	3853.35	-1.11423	0.289703	-3.84611	0.000120006	0.00152113
Ciclev10013710m	323.845	1.96164	0.510083	3.84573	0.000120196	0.00152249
Ciclev10005751m	133.429	-1.29772	0.337527	-3.84479	0.000120656	0.00152726
Ciclev10000478m	62.8467	1.24774	0.324563	3.84435	0.00012087	0.00152892
Ciclev10026722m	31906.5	-0.951021	0.247413	-3.84387	0.000121111	0.00152987
Ciclev10033132m	2578.23	-1.23639	0.32165	-3.84391	0.000121089	0.00152987
Ciclev10031140m	705.154	1.09532	0.284971	3.84363	0.000121227	0.00153029
Ciclev10027599m	58.2771	1.21395	0.315915	3.84266	0.00012171	0.00153533
Ciclev10010996m	1478.66	-0.61427	0.159866	-3.8424	0.000121837	0.00153588
Ciclev10001292m	618.591	-0.895633	0.233151	-3.84143	0.000122318	0.00153878
Ciclev10004524m	2965.97	0.649509	0.169078	3.84148	0.000122295	0.00153878
Ciclev10025544m	4596.81	-1.02528	0.26688	-3.84172	0.000122175	0.00153878
Ciclev10000004m	5365.23	-0.37928	0.0987395	-3.84122	0.000122425	0.00153908
Ciclev10018525m	1227.23	0.548597	0.142879	3.8396	0.000123236	0.00154822
Ciclev10014962m	466.36	1.57642	0.411036	3.83524	0.000125443	0.00157487
Ciclev10018693m	2326.11	-0.591343	0.154207	-3.83474	0.000125699	0.00157701
Ciclev10008531m	1311.81	-1.31731	0.343583	-3.83404	0.000126058	0.00158044
Ciclev10015479m	369.61	0.841519	0.219501	3.83377	0.000126193	0.00158105
Ciclev10016017m	2048.73	1.38938	0.362509	3.83268	0.000126757	0.00158704
Ciclev10028571m	177.553	0.837036	0.218505	3.83074	0.000127757	0.00159848
Ciclev10014710m	7719.34	-0.430387	0.11237	-3.83007	0.000128106	0.00160176
Ciclev10022842m	2337.35	-1.67335	0.436924	-3.82984	0.000128224	0.00160215
Ciclev10000949m	1996.99	-0.601661	0.157108	-3.8296	0.00012835	0.00160263
Ciclev10014748m	2165.7	1.2371	0.323066	3.82926	0.000128528	0.00160377
Ciclev10020158m	7987.11	0.359532	0.093904	3.82871	0.000128814	0.00160593
Ciclev10029501m	6475.19	-0.58271	0.152199	-3.8286	0.000128875	0.00160593
Ciclev10015108m	128.904	0.924509	0.241623	3.82624	0.000130115	0.00162028
Ciclev10009680m	69.6006	1.72413	0.450845	3.82421	0.00013119	0.00162923
Ciclev10013977m	224.85	-1.26063	0.329659	-3.82405	0.000131275	0.00162923
Ciclev10017170m	39918.6	-0.899857	0.235304	-3.82423	0.00013118	0.00162923
Ciclev10029395m	195.341	0.802793	0.209923	3.82423	0.000131183	0.00162923
Ciclev10029763m	599.738	-0.944769	0.247049	-3.82421	0.000131189	0.00162923
Ciclev10006384m	797.954	-0.826104	0.216101	-3.82276	0.000131964	0.00163588
Ciclev10010231m	34.1948	1.7263	0.45163	3.82239	0.000132166	0.00163588
Ciclev10010292m	2656.52	1.78022	0.465715	3.82256	0.000132071	0.00163588
Ciclev10028141m	2162.88	0.887014	0.232048	3.82254	0.000132083	0.00163588
Ciclev10026803m	384.973	-1.5859	0.415208	-3.81953	0.000133708	0.00165385
Ciclev10025521m	79.0257	-1.05839	0.277122	-3.81921	0.00013388	0.00165487
Ciclev10028382m	1641.61	0.832403	0.218066	3.81721	0.000134971	0.00166724
Ciclev10011151m	54.0464	1.23438	0.323394	3.81694	0.000135118	0.00166793
Ciclev10005563m	6733.55	-1.7199	0.450666	-3.81636	0.000135436	0.00167074
Ciclev10015334m	282.195	0.703958	0.184608	3.81327	0.000137143	0.00169066
Ciclev10004302m	202.938	0.820968	0.215428	3.81088	0.000138473	0.00170478
Ciclev10024267m	107.767	-1.50377	0.39459	-3.81097	0.000138424	0.00170478
Ciclev10020825m	41.5887	1.39697	0.366828	3.80825	0.000139955	0.00172188
Ciclev10003027m	217.334	0.758566	0.199218	3.80773	0.00014025	0.00172427
Ciclev10019419m	1691.59	-0.590865	0.155181	-3.80757	0.000140336	0.00172427
Ciclev10028714m	1870.47	0.484378	0.127239	3.80684	0.000140752	0.00172823
Ciclev10014029m	14536.2	-0.628532	0.165136	-3.80616	0.000141144	0.00173188
Ciclev10016184m	1178.57	-0.502538	0.132042	-3.8059	0.00014129	0.00173251
Ciclev10014513m	1134.32	0.486457	0.1279	3.80341	0.000142718	0.00174887
Ciclev10004945m	234.133	0.756825	0.19902	3.80276	0.000143095	0.00175174
Ciclev10021228m	274.424	1.76614	0.464448	3.80267	0.000143143	0.00175174
Ciclev10007604m	450.9	0.877868	0.230898	3.80197	0.000143548	0.00175554
Ciclev10008867m	2320.15	-0.469366	0.123467	-3.80154	0.000143798	0.00175743
Ciclev10033457m	246.367	-0.8411	0.221453	-3.7981	0.000145811	0.00178085
Ciclev10001165m	71.0751	1.16386	0.306476	3.79757	0.000146122	0.00178347
Ciclev10033432m	60.6265	1.39873	0.368493	3.79581	0.000147161	0.00179496
Ciclev10023026m	806.493	0.485894	0.128036	3.79498	0.000147656	0.0017998
Ciclev10021452m	96552.5	-1.13478	0.29904	-3.79475	0.00014779	0.00180025
Ciclev10020996m	3877.26	-1.04198	0.274652	-3.79382	0.000148346	0.00180582
Ciclev10018618m	2046.59	-0.866947	0.228546	-3.79331	0.000148653	0.00180837
Ciclev10014959m	4102.84	0.835477	0.220387	3.79095	0.00015007	0.0018244
Ciclev10013431m	523.809	-0.846144	0.223239	-3.79031	0.000150459	0.00182793
Ciclev10017089m	2330.36	-0.879286	0.232045	-3.78929	0.000151081	0.00183428
Ciclev10020203m	2217.38	-0.506727	0.133756	-3.78845	0.000151591	0.00183925
Ciclev10004839m	169.136	1.96639	0.519298	3.78664	0.000152699	0.00185147
Ciclev10012720m	1232.64	-0.687264	0.181549	-3.78556	0.000153365	0.00185833
Ciclev10024634m	62.8153	1.19826	0.31655	3.78539	0.000153468	0.00185835
Ciclev10011231m	587.816	0.755303	0.199618	3.78373	0.000154493	0.00186954
Ciclev10009511m	241.33	-1.27804	0.337877	-3.78257	0.00015522	0.0018771
Ciclev10011230m	3081.48	-0.711228	0.188045	-3.78223	0.000155428	0.00187838
Ciclev10016655m	121.048	1.80194	0.476671	3.78026	0.000156663	0.00189207
Ciclev10011308m	557.117	-1.04759	0.277163	-3.77968	0.000157033	0.0018953
Ciclev10018686m	10094.5	-0.478235	0.126601	-3.77751	0.000158406	0.00191062
Ciclev10014695m	15.3218	-2.01502	0.533613	-3.77618	0.000159253	0.00191958
Ciclev10005152m	543.29	0.954275	0.252876	3.77369	0.000160851	0.00193757
Ciclev10030471m	2379	-0.464095	0.123032	-3.77214	0.000161855	0.00194839
Ciclev10008365m	2755.11	0.560261	0.148546	3.77163	0.000162186	0.0019511
Ciclev10004852m	38095.1	1.00959	0.267746	3.77071	0.000162782	0.00195699
Ciclev10003147m	138.611	-0.877673	0.232786	-3.77029	0.000163055	0.001959
Ciclev10022731m	881.84	-0.71571	0.189917	-3.76855	0.000164197	0.00197143
Ciclev10030525m	2641.26	0.566336	0.150296	3.76815	0.000164462	0.00197333
Ciclev10032614m	249.201	1.08904	0.289052	3.76763	0.000164806	0.00197617
Ciclev10009167m	5116.78	-1.31108	0.348128	-3.76609	0.000165821	0.00198705
Ciclev10008240m	42399.3	-0.985026	0.261633	-3.76491	0.000166606	0.00199516
Ciclev10028026m	770.424	0.600456	0.159588	3.76253	0.000168203	0.00201297
Ciclev10024014m	179.065	-1.06678	0.283617	-3.76134	0.000169003	0.00202123
Ciclev10009524m	367.418	-0.610667	0.162427	-3.75964	0.00017016	0.00203376
Ciclev10023744m	84.0449	1.4659	0.389996	3.75875	0.000170761	0.00203962
Ciclev10030411m	214.718	0.748868	0.199242	3.75859	0.000170874	0.00203964
Ciclev10026902m	140.075	-0.838146	0.223181	-3.75545	0.000173033	0.00206408
Ciclev10029454m	2116.58	-1.0635	0.283202	-3.75526	0.000173161	0.00206427
Ciclev10017105m	265.55	1.02983	0.274273	3.75477	0.000173502	0.00206699
Ciclev10021706m	148.343	-1.42156	0.378917	-3.75164	0.000175684	0.00209164
Ciclev10028852m	1628.74	1.21335	0.323628	3.74922	0.000177388	0.00211056
Ciclev10001611m	2469.9	-0.651907	0.173919	-3.74833	0.000178014	0.00211665
Ciclev10011191m	1533.44	-1.10301	0.294296	-3.74795	0.000178287	0.00211852
Ciclev10001615m	2129.87	-0.63446	0.169371	-3.74597	0.000179696	0.00213389
Ciclev10025695m	1427.01	-0.971131	0.259305	-3.74514	0.000180296	0.0021392
Ciclev10027943m	4084.57	0.694883	0.185548	3.74503	0.000180375	0.0021392
Ciclev10021582m	1336.24	1.00397	0.268152	3.74404	0.000181082	0.0021462
Ciclev10013411m	1239.66	0.760063	0.203038	3.74345	0.000181507	0.00214986
Ciclev10006265m	33.7137	2.0636	0.551397	3.74249	0.000182204	0.00215673
Ciclev10013829m	49.0638	-1.69234	0.452399	-3.7408	0.000183432	0.00216987
Ciclev10002906m	7553.87	-0.929456	0.248525	-3.7399	0.000184097	0.00217633
Ciclev10009007m	2492.28	-0.395659	0.10581	-3.73935	0.0001845	0.0021797
Ciclev10011989m	316.006	-1.26233	0.33761	-3.73903	0.000184731	0.00218103
Ciclev10020060m	138.853	-1.88453	0.504038	-3.73886	0.000184857	0.00218112
Ciclev10029483m	236.504	0.741192	0.198252	3.73863	0.000185024	0.0021817
Ciclev10013236m	56.7037	-1.78723	0.478268	-3.73688	0.000186318	0.00219555
Ciclev10000998m	1662.67	-0.964372	0.258204	-3.73492	0.000187774	0.00221129
Ciclev10016057m	6696.59	-0.637483	0.170702	-3.73447	0.000188109	0.00221383
Ciclev10009382m	164.096	0.786444	0.210739	3.73183	0.00019009	0.00223519
Ciclev10015097m	3011.41	0.805675	0.215898	3.73173	0.000190167	0.00223519
Ciclev10028879m	898.806	-1.27568	0.341895	-3.73119	0.000190576	0.00223857
Ciclev10012729m	755.718	1.73613	0.46536	3.73073	0.000190925	0.00224124
Ciclev10013266m	206.654	-1.01691	0.272779	-3.72796	0.000193035	0.00226456
Ciclev10019036m	677.393	-1.41116	0.378565	-3.72767	0.000193256	0.00226572
Ciclev10000268m	6440.24	-0.967	0.259427	-3.72745	0.000193429	0.00226631
Ciclev10019492m	65.0998	1.24218	0.333413	3.72565	0.00019481	0.00228104
Ciclev10031584m	489.501	-1.04304	0.280081	-3.72408	0.000196031	0.00229387
Ciclev10013142m	965.075	1.34484	0.361371	3.72148	0.000198058	0.00231613
Ciclev10004565m	332.546	1.17511	0.31591	3.71974	0.000199425	0.00233063
Ciclev10019497m	342.829	0.681134	0.183171	3.71857	0.000200353	0.00233999
Ciclev10000541m	1613.22	0.596947	0.160606	3.71683	0.000201734	0.00235463
Ciclev10017101m	1807.39	0.506704	0.136406	3.71468	0.000203463	0.0023733
Ciclev10024314m	977.164	-0.934402	0.251558	-3.71446	0.00020364	0.00237387
Ciclev10024637m	20295.2	0.850235	0.228919	3.71413	0.000203902	0.00237541
Ciclev10032803m	742.899	-0.628167	0.169144	-3.7138	0.000204174	0.00237708
Ciclev10032167m	1879.83	0.828	0.223093	3.71145	0.000206075	0.0023977
Ciclev10001047m	2661.54	-1.25385	0.337941	-3.71026	0.000207046	0.00240444
Ciclev10021307m	1804.64	-1.05199	0.283518	-3.71048	0.000206868	0.00240444
Ciclev10029250m	149.478	1.05111	0.283297	3.71027	0.000207037	0.00240444
Ciclev10008024m	534.905	0.506626	0.136625	3.70815	0.000208782	0.00242308
Ciclev10000018m	685.559	-0.660391	0.178113	-3.7077	0.000209152	0.00242584
Ciclev10010087m	860.528	0.587761	0.158552	3.70706	0.00020968	0.00243044
Ciclev10026670m	437.271	-1.08399	0.292491	-3.70606	0.000210511	0.00243854
Ciclev10005112m	816.903	-1.27266	0.343496	-3.70503	0.000211366	0.0024469
Ciclev10009361m	1664.68	-0.500748	0.135171	-3.70454	0.000211771	0.00245005
Ciclev10026527m	284.04	1.95327	0.527475	3.70306	0.000213016	0.00246291
Ciclev10011663m	27.3772	1.69894	0.458908	3.70214	0.000213791	0.00247032
Ciclev10003688m	1094.97	1.93497	0.522884	3.70057	0.000215113	0.00248405
Ciclev10015348m	8668.17	-0.567963	0.153532	-3.69931	0.000216185	0.00249486
Ciclev10014485m	677.639	0.577787	0.156282	3.69708	0.000218092	0.00251529
Ciclev10014752m	2664.1	-0.823807	0.222838	-3.69688	0.000218264	0.0025157
Ciclev10002120m	137.687	0.884507	0.239291	3.69636	0.00021871	0.00251927
Ciclev10004120m	6355.76	-0.892481	0.241626	-3.69364	0.000221066	0.00254428
Ciclev10028441m	1515.9	-0.547015	0.148101	-3.69354	0.000221157	0.00254428
Ciclev10009440m	1648.77	0.649858	0.176037	3.6916	0.000222847	0.00256212
Ciclev10002134m	3816.48	-0.678361	0.18393	-3.68814	0.000225901	0.00259404
Ciclev10033724m	23.9469	1.69555	0.459731	3.68813	0.000225905	0.00259404
Ciclev10031337m	1312.87	-0.609351	0.165237	-3.68773	0.000226267	0.00259658
Ciclev10005186m	150.64	-1.01352	0.274891	-3.68698	0.000226931	0.00260257
Ciclev10025108m	207.236	0.76035	0.206302	3.68562	0.000228143	0.00261485
Ciclev10032722m	3067.75	-0.834608	0.226621	-3.68284	0.00023065	0.00264194
Ciclev10004591m	199.483	0.84324	0.229031	3.68177	0.000231623	0.00265144
Ciclev10009083m	429.32	1.39963	0.380189	3.68141	0.000231949	0.00265265
Ciclev10031325m	928.899	-0.885208	0.240459	-3.68133	0.000232017	0.00265265
Ciclev10000466m	6215.83	-1.19787	0.325427	-3.68092	0.000232396	0.00265534
Ciclev10020872m	278.571	-0.731779	0.19892	-3.67877	0.000234364	0.00267616
Ciclev10016956m	281.788	-1.35133	0.367398	-3.6781	0.000234975	0.00268148
Ciclev10005196m	2779.1	-0.422022	0.114796	-3.67628	0.000236658	0.00269902
Ciclev10027874m	270.024	-0.707034	0.192419	-3.67445	0.000238365	0.0027168
Ciclev10032190m	1530.24	-0.716861	0.195229	-3.67191	0.000240748	0.00274227
Ciclev10003351m	343.626	0.581345	0.158345	3.67138	0.000241246	0.00274625
Ciclev10002727m	1249.17	-0.642174	0.174925	-3.67114	0.000241472	0.00274712
Ciclev10001494m	16972.7	-1.35039	0.367878	-3.67075	0.000241843	0.00274964
Ciclev10005827m	1779.67	0.733526	0.199889	3.66967	0.000242865	0.00275956
Ciclev10018792m	7802.1	-0.756801	0.206316	-3.66816	0.000244298	0.00277361
Ciclev10021893m	1142.7	-1.24798	0.340229	-3.66805	0.000244403	0.00277361
Ciclev10004432m	19848.9	-0.736498	0.20086	-3.66671	0.000245687	0.00278646
Ciclev10011370m	162.288	1.02758	0.280258	3.66654	0.000245855	0.00278665
Ciclev10015033m	376.933	-0.905075	0.246934	-3.66525	0.000247102	0.00279907
Ciclev10021088m	4952.06	-0.894414	0.244069	-3.66459	0.000247734	0.00280451
Ciclev10028114m	3654.21	-0.790714	0.215948	-3.66159	0.000250654	0.00283582
Ciclev10033952m	66.0509	-1.76979	0.483399	-3.66114	0.000251095	0.00283907
Ciclev10028316m	104.051	1.57027	0.429008	3.66024	0.000251976	0.00284728
Ciclev10032797m	1310.4	-0.896022	0.244898	-3.65875	0.000253444	0.00286211
Ciclev10000955m	107.737	1.24563	0.34055	3.6577	0.000254484	0.0028721
Ciclev10004118m	486.785	0.706942	0.193304	3.65714	0.000255041	0.00287311
Ciclev10011063m	5735.46	0.826417	0.225971	3.65717	0.000255011	0.00287311
Ciclev10018161m	536.345	-1.24484	0.340377	-3.65724	0.000254943	0.00287311
Ciclev10025677m	2093.61	0.812066	0.222078	3.65666	0.000255519	0.00287504
Ciclev10030231m	21.2955	-1.68893	0.461877	-3.65666	0.000255524	0.00287504
Ciclev10022242m	815.231	0.596335	0.163097	3.65631	0.000255872	0.00287719
Ciclev10016822m	3165.34	-1.03258	0.282516	-3.65494	0.000257242	0.00289083
Ciclev10014253m	54.6369	1.31075	0.358806	3.65308	0.000259117	0.00291013
Ciclev10011347m	152.636	-0.800202	0.219132	-3.65169	0.000260516	0.00292407
Ciclev10030731m	190.547	-1.55138	0.424906	-3.6511	0.000261116	0.00292901
Ciclev10031672m	3764.66	-0.676253	0.185234	-3.6508	0.000261427	0.00293072
Ciclev10024386m	162.829	1.12308	0.30767	3.65028	0.000261955	0.00293485
Ciclev10014255m	166.047	1.27698	0.350159	3.64685	0.000265478	0.00297252
Ciclev10007115m	954.609	-0.494842	0.1357	-3.6466	0.000265734	0.00297357
Ciclev10009529m	194.191	1.06443	0.291945	3.64599	0.000266367	0.00297885
Ciclev10031875m	518.368	-0.690054	0.189297	-3.64536	0.000267018	0.00298432
Ciclev10016013m	224.1	1.99286	0.54695	3.64359	0.000268858	0.00300306
Ciclev10025256m	1206.52	-0.917888	0.251955	-3.64307	0.000269409	0.0030074
Ciclev10014585m	3598.93	-0.786339	0.215855	-3.6429	0.000269585	0.00300754
Ciclev10016896m	612.413	-0.83418	0.228998	-3.64274	0.000269756	0.00300763
Ciclev10000405m	3685.19	-0.619122	0.16998	-3.64232	0.000270191	0.00301065
Ciclev10019530m	610.21	0.714788	0.196293	3.64144	0.000271119	0.00301917
Ciclev10032370m	4944.85	-0.779019	0.214026	-3.63983	0.000272817	0.00303624
Ciclev10009601m	876.96	-1.65179	0.454025	-3.6381	0.000274655	0.00305486
Ciclev10005737m	2681.52	0.977425	0.268677	3.63792	0.000274853	0.00305522
Ciclev10002180m	778.155	-1.32017	0.363229	-3.63454	0.000278482	0.00309369
Ciclev10020308m	789.063	0.514957	0.141723	3.63354	0.00027956	0.00310379
Ciclev10018817m	1504.13	-0.552046	0.152007	-3.63172	0.000281534	0.00312382
Ciclev10007810m	14276.2	0.801229	0.220637	3.63144	0.000281844	0.00312539
Ciclev10028924m	6956.83	-0.533576	0.146969	-3.63055	0.000282821	0.00313433
Ciclev10013882m	81.3479	1.12853	0.310989	3.62883	0.000284707	0.00315333
Ciclev10026408m	116.844	1.05453	0.290616	3.6286	0.00028496	0.00315424
Ciclev10016719m	2163.86	-1.07971	0.297642	-3.62753	0.000286145	0.00316356
Ciclev10028157m	1390.07	1.53457	0.423025	3.62761	0.000286052	0.00316356
Ciclev10007928m	804.415	-0.538782	0.148578	-3.62627	0.000287543	0.0031714
Ciclev10016848m	290.541	1.73895	0.479536	3.62632	0.000287488	0.0031714
Ciclev10019585m	2546.26	-0.708718	0.195434	-3.62639	0.000287411	0.0031714
Ciclev10030583m	1017.85	0.633674	0.174741	3.62636	0.000287445	0.0031714
Ciclev10014251m	2768.57	-1.01715	0.280517	-3.62597	0.000287875	0.00317317
Ciclev10026336m	330.311	0.692469	0.190996	3.62557	0.000288322	0.0031762
Ciclev10023753m	18345.4	0.547133	0.150946	3.62469	0.000289305	0.00318512
Ciclev10001877m	751.928	1.99792	0.551319	3.62389	0.000290203	0.0031931
Ciclev10020737m	3931.91	-1.50123	0.414446	-3.62225	0.000292054	0.00321155
Ciclev10002624m	1220.34	0.536605	0.14815	3.62204	0.000292288	0.00321221
Ciclev10018541m	2338.55	-0.480244	0.132654	-3.62028	0.000294284	0.00323222
Ciclev10022684m	383.092	0.64031	0.177039	3.61676	0.000298311	0.00327449
Ciclev10011958m	233.33	0.918242	0.253902	3.61652	0.000298592	0.00327563
Ciclev10006014m	439.432	-0.741872	0.205255	-3.6144	0.000301049	0.00330062
Ciclev10012008m	130.423	-1.69773	0.469869	-3.6132	0.000302444	0.00331202
Ciclev10014316m	2511.33	1.0489	0.290299	3.61319	0.000302449	0.00331202
Ciclev10002035m	1709.39	-0.490801	0.135924	-3.61084	0.000305211	0.00333632
Ciclev10011145m	629.473	0.723165	0.200265	3.61104	0.000304976	0.00333632
Ciclev10030439m	11208.3	-0.796098	0.220471	-3.61089	0.000305147	0.00333632
Ciclev10028302m	941.973	-0.529235	0.146643	-3.60899	0.00030739	0.00335815
Ciclev10031492m	1253.53	0.60016	0.166339	3.60806	0.00030849	0.00336817
Ciclev10004714m	639.908	0.666206	0.184853	3.60397	0.00031339	0.00341965
Ciclev10022630m	54.3052	1.20253	0.333736	3.60325	0.00031426	0.00342711
Ciclev10009526m	878.934	-0.933243	0.259111	-3.60171	0.000316131	0.00344547
Ciclev10004689m	3311.1	-1.29835	0.360518	-3.60133	0.000316588	0.00344666
Ciclev10011258m	1375.93	0.880072	0.244375	3.60131	0.000316614	0.00344666
Ciclev10014826m	218.382	1.34631	0.374083	3.59896	0.000319493	0.00347595
Ciclev10010000m	776.228	1.65717	0.460832	3.59603	0.000323106	0.00351318
Ciclev10010967m	56.389	1.67875	0.466871	3.59575	0.000323461	0.00351497
Ciclev10012995m	6405.69	-0.985592	0.274198	-3.59446	0.000325065	0.00353032
Ciclev10013157m	2561.35	0.945606	0.263096	3.59415	0.000325447	0.00353238
Ciclev10005922m	614.262	-0.636541	0.177373	-3.5887	0.000332326	0.00360493
Ciclev10014713m	134.872	-1.46284	0.40795	-3.58584	0.000335997	0.0036426
Ciclev10024709m	2497.8	-1.03462	0.28856	-3.58544	0.00033651	0.00364602
Ciclev10033412m	196.072	1.43357	0.39998	3.5841	0.000338246	0.00366268
Ciclev10021685m	450.145	-0.815546	0.227605	-3.58316	0.000339463	0.0036737
Ciclev10021392m	912.855	0.505928	0.141228	3.58236	0.000340502	0.00368278
Ciclev10014716m	1748.98	-0.761132	0.212555	-3.58088	0.000342443	0.0037016
Ciclev10015260m	7276.54	0.543539	0.1518	3.58062	0.000342778	0.00370305
Ciclev10019207m	1180.81	-1.37353	0.383668	-3.58	0.000343588	0.00370963
Ciclev10008497m	844.438	0.853721	0.238526	3.57915	0.000344709	0.00371955
Ciclev10013010m	786.79	0.443676	0.124028	3.57722	0.000347265	0.00374493
Ciclev10002686m	2113.93	-0.649695	0.181664	-3.57635	0.000348431	0.00375408
Ciclev10011079m	432.577	1.1128	0.311162	3.57628	0.000348521	0.00375408
Ciclev10006291m	567.011	0.7089	0.19825	3.57579	0.000349174	0.00375673
Ciclev10023968m	471.405	0.515804	0.144248	3.57581	0.00034914	0.00375673
Ciclev10001968m	114.573	1.96199	0.549167	3.57267	0.000353366	0.00379961
Ciclev10029424m	421.133	-0.803857	0.225033	-3.57218	0.000354024	0.00380447
Ciclev10033566m	113.166	-1.00427	0.281188	-3.57153	0.000354903	0.00381169
Ciclev10029009m	459.726	0.625273	0.175079	3.57137	0.000355124	0.00381184
Ciclev10026298m	203.953	1.05714	0.296183	3.56921	0.000358054	0.00384105
Ciclev10027594m	165.936	-1.19112	0.333801	-3.56834	0.000359254	0.00385169
Ciclev10016280m	162297	-0.812976	0.227869	-3.56773	0.000360081	0.00385831
Ciclev10001181m	3727.49	-0.369114	0.10348	-3.56701	0.000361079	0.00386617
Ciclev10008071m	1341.92	-0.542834	0.152187	-3.5669	0.000361234	0.00386617
Ciclev10009623m	1429.86	-0.817352	0.229366	-3.56353	0.000365895	0.00391151
Ciclev10029750m	107.811	-0.981503	0.27542	-3.56365	0.000365728	0.00391151
Ciclev10004925m	3330.69	-0.506577	0.142188	-3.56273	0.000367015	0.00392121
Ciclev10004635m	102.057	1.30782	0.367127	3.56231	0.000367608	0.00392527
Ciclev10004433m	126.422	1.21226	0.340633	3.55884	0.000372499	0.00397104
Ciclev10023576m	60.092	-1.19108	0.33466	-3.55908	0.000372149	0.00397104
Ciclev10025174m	2005.35	-1.22786	0.34502	-3.55881	0.000372541	0.00397104
Ciclev10003006m	2953.03	1.05931	0.297772	3.55746	0.00037446	0.00398919
Ciclev10015921m	373.174	0.552578	0.15538	3.5563	0.000376115	0.00400451
Ciclev10003088m	472.755	0.728342	0.205014	3.55264	0.000381392	0.00405835
Ciclev10019998m	161.855	-1.07383	0.302317	-3.552	0.000382313	0.0040658
Ciclev10008308m	5793.27	-0.990098	0.278802	-3.55126	0.000383387	0.00407486
Ciclev10016515m	460.568	-1.10343	0.310853	-3.54968	0.000385695	0.00409502
Ciclev10025085m	1508.15	-0.764633	0.21541	-3.54966	0.000385727	0.00409502
Ciclev10001167m	187.142	1.16698	0.328896	3.54817	0.000387923	0.00411596
Ciclev10026249m	565.444	-0.984439	0.277476	-3.54784	0.000388406	0.00411871
Ciclev10011044m	2905.89	-0.409301	0.115383	-3.54733	0.000389163	0.00412437
Ciclev10003847m	150.904	-0.784206	0.221112	-3.54665	0.000390156	0.00413252
Ciclev10005308m	536.06	0.55977	0.157885	3.54542	0.000391985	0.0041495
Ciclev10015078m	3257.61	0.538241	0.151837	3.54485	0.00039283	0.00415606
Ciclev10028412m	1832.96	-0.626455	0.176814	-3.54302	0.000395579	0.00418274
Ciclev10000792m	1377.42	1.32711	0.374798	3.54086	0.000398818	0.00421372
Ciclev10025812m	5089.65	-0.902995	0.255028	-3.54077	0.000398966	0.00421372
Ciclev10000571m	574.337	0.522048	0.147472	3.53999	0.00040014	0.0042191
Ciclev10019149m	1982.61	0.407072	0.114998	3.53983	0.000400391	0.0042191
Ciclev10025110m	59.9309	1.1653	0.329195	3.53985	0.000400355	0.0042191
Ciclev10030485m	1815.76	1.37235	0.387641	3.54026	0.000399727	0.0042191
Ciclev10002430m	48.253	-1.35207	0.382	-3.53944	0.000400977	0.00422286
Ciclev10008816m	987.163	0.500177	0.141328	3.53912	0.000401458	0.00422552
Ciclev10009202m	62.9615	-1.2406	0.350802	-3.53647	0.000405518	0.0042602
Ciclev10012430m	1382.84	-0.378622	0.107055	-3.5367	0.000405158	0.0042602
Ciclev10013771m	2514.15	0.355338	0.100481	3.53636	0.000405679	0.0042602
Ciclev10025741m	8565	1.46019	0.412885	3.53656	0.000405368	0.0042602
Ciclev10020968m	1415.37	1.2406	0.350884	3.53566	0.000406758	0.00426911
Ciclev10031093m	3408.91	0.844327	0.238814	3.5355	0.000407007	0.00426929
Ciclev10012262m	387.232	-0.732767	0.20729	-3.53498	0.000407806	0.00427523
Ciclev10008203m	711.938	0.909697	0.257376	3.5345	0.000408548	0.00428058
Ciclev10022321m	2662.97	-1.01696	0.287947	-3.53176	0.000412809	0.00431786
Ciclev10026659m	2095.73	-1.37878	0.390386	-3.53183	0.000412688	0.00431786
Ciclev10027163m	397.552	-0.78729	0.2229	-3.53203	0.000412375	0.00431786
Ciclev10012101m	1768.93	-0.580954	0.164517	-3.53127	0.000413564	0.00432086
Ciclev10027309m	569.831	-1.11144	0.314732	-3.53138	0.000413397	0.00432086
Ciclev10000789m	305.927	0.712375	0.201817	3.52981	0.000415858	0.00433882
Ciclev10022345m	504.428	0.593754	0.168213	3.52977	0.000415923	0.00433882
Ciclev10028402m	215.321	0.787788	0.223187	3.52973	0.00041599	0.00433882
Ciclev10032994m	496.87	-1.03454	0.293157	-3.52896	0.000417199	0.00434897
Ciclev10030461m	485.142	-0.9549	0.270836	-3.52575	0.000422288	0.00439953
Ciclev10005401m	489.586	0.671941	0.190655	3.52437	0.000424486	0.00441993
Ciclev10004237m	564.095	0.718894	0.204038	3.52334	0.000426143	0.00443468
Ciclev10004154m	68773.8	-0.968515	0.274947	-3.52256	0.000427406	0.00444531
Ciclev10000881m	1817.27	-0.3826	0.108676	-3.52057	0.000430627	0.00447629
Ciclev10015120m	992.451	-0.653725	0.185736	-3.51965	0.000432111	0.00448918
Ciclev10000097m	1378.19	-1.16761	0.331774	-3.51929	0.000432706	0.00449283
Ciclev10001326m	111.232	0.891882	0.253529	3.51787	0.00043502	0.00451432
Ciclev10028017m	3172.64	-0.492905	0.140203	-3.51565	0.000438683	0.00454976
Ciclev10024850m	681.05	-1.28619	0.365926	-3.51488	0.000439945	0.00456028
Ciclev10018595m	3684.28	-0.464349	0.132145	-3.51393	0.000441523	0.00457407
Ciclev10009360m	927.863	-0.596726	0.169882	-3.5126	0.000443751	0.00459457
Ciclev10025061m	1781.49	-0.825137	0.23492	-3.51242	0.000444049	0.00459508
Ciclev10008638m	609.557	-1.26879	0.361533	-3.50947	0.000448995	0.00464364
Ciclev10004300m	1198.14	-0.59237	0.168826	-3.50876	0.000450196	0.00465345
Ciclev10027852m	3947.92	-0.982602	0.280073	-3.50838	0.000450843	0.00465753
Ciclev10009870m	620.407	-0.571686	0.162991	-3.50746	0.000452399	0.00467098
Ciclev10019752m	1017.03	0.437594	0.124807	3.50616	0.000454623	0.00469132
Ciclev10020900m	541.489	1.19939	0.342228	3.50466	0.000457191	0.00471518
Ciclev10008324m	773.169	-0.491825	0.140412	-3.50274	0.000460495	0.0047466
Ciclev10026987m	55.9895	1.13974	0.325498	3.50152	0.00046261	0.00476574
Ciclev10024596m	411.979	-0.589996	0.168529	-3.50087	0.000463746	0.00477477
Ciclev10022920m	239.145	0.845868	0.241743	3.49904	0.000466936	0.00480493
Ciclev10022404m	1211.42	0.912623	0.26084	3.49878	0.000467384	0.00480686
Ciclev10019811m	2196.21	0.644928	0.184351	3.49838	0.000468101	0.00481154
Ciclev10032474m	3155.36	0.684278	0.195651	3.49744	0.000469738	0.00482568
Ciclev10004325m	5611.45	-0.56055	0.16042	-3.49427	0.000475359	0.0048758
Ciclev10009189m	2243.21	1.43351	0.410229	3.49442	0.000475092	0.0048758
Ciclev10031676m	902.881	-0.540082	0.154563	-3.49424	0.00047541	0.0048758
Ciclev10008080m	536.137	1.49692	0.428517	3.49325	0.000477175	0.00489118
Ciclev10011018m	2368.81	-0.343802	0.0984373	-3.4926	0.000478338	0.00489765
Ciclev10012743m	3526.08	0.348611	0.0998134	3.49263	0.00047829	0.00489765
Ciclev10000392m	428.905	-0.773694	0.221621	-3.49106	0.000481106	0.00492026
Ciclev10006032m	195.257	-1.61661	0.46309	-3.49093	0.000481347	0.00492026
Ciclev10015977m	960.731	-1.222	0.350021	-3.49122	0.000480818	0.00492026
Ciclev10032164m	488.47	1.13247	0.32444	3.49053	0.00048207	0.00492491
Ciclev10020776m	1873.21	0.567995	0.162742	3.49016	0.000482732	0.00492622
Ciclev10025275m	881.99	-0.544324	0.155959	-3.49017	0.000482706	0.00492622
Ciclev10017154m	440.9	0.605976	0.173672	3.4892	0.000484469	0.00494121
Ciclev10018488m	2284.15	-0.577567	0.165553	-3.48871	0.000485361	0.00494757
Ciclev10031853m	1508.3	0.676964	0.194054	3.48853	0.000485679	0.00494807
Ciclev10015873m	8139.77	-0.996423	0.285661	-3.48813	0.000486415	0.00495283
Ciclev10028942m	666.206	-1.77749	0.509612	-3.48793	0.00048677	0.00495371
Ciclev10007609m	4360.67	0.447089	0.128192	3.48765	0.000487281	0.00495618
Ciclev10011083m	2003.3	0.459409	0.131736	3.48733	0.00048786	0.00495933
Ciclev10020155m	2160.4	-0.702294	0.201405	-3.48697	0.000488528	0.00496338
Ciclev10010673m	130.991	-1.26262	0.362144	-3.48651	0.000489361	0.0049691
Ciclev10027341m	31.0335	-1.5097	0.433081	-3.48594	0.000490403	0.00497694
Ciclev10032942m	9290.29	-0.982496	0.281858	-3.48578	0.000490699	0.00497721
Ciclev10001401m	614.903	-0.576316	0.165363	-3.48516	0.000491848	0.00498611
Ciclev10014465m	435.789	0.799966	0.229574	3.48457	0.00049292	0.00499424
Ciclev10022114m	507.219	0.650878	0.186879	3.48288	0.000496052	0.00502321
Ciclev10011203m	794.553	1.15936	0.332963	3.48196	0.000497763	0.00503777
Ciclev10021411m	331.806	-1.43188	0.411283	-3.48151	0.000498598	0.00504345
Ciclev10017927m	116.709	1.05842	0.30404	3.4812	0.000499167	0.00504643
Ciclev10026233m	568.309	0.769115	0.220949	3.48096	0.000499619	0.00504824
Ciclev10011295m	5302.26	-0.951591	0.273498	-3.47934	0.000502657	0.00507615
Ciclev10012166m	9888.75	-0.489007	0.140572	-3.47869	0.000503864	0.00508555
Ciclev10018536m	1415.48	-0.375118	0.107839	-3.47852	0.000504194	0.00508609
Ciclev10025168m	5158.33	-1.08951	0.313238	-3.4782	0.000504794	0.00508936
Ciclev10000603m	2898.22	0.436775	0.1256	3.47751	0.000506092	0.00509639
Ciclev10016452m	313.381	0.673343	0.19362	3.47765	0.000505836	0.00509639
Ciclev10029592m	750.382	1.05515	0.303432	3.47739	0.000506321	0.00509639
Ciclev10015002m	302.985	0.973299	0.279988	3.47621	0.000508545	0.00511599
Ciclev10009798m	3371.56	0.971957	0.279622	3.47597	0.000509015	0.00511792
Ciclev10012120m	1318.97	-0.554818	0.159632	-3.4756	0.000509707	0.00512208
Ciclev10018956m	711.629	0.586086	0.168677	3.47461	0.000511597	0.00513827
Ciclev10000557m	1011.2	-1.73015	0.498106	-3.47345	0.000513809	0.00515585
Ciclev10028139m	1117.27	-0.504464	0.145236	-3.4734	0.000513907	0.00515585
Ciclev10014986m	5032.11	-0.573088	0.165087	-3.47142	0.000517715	0.00519123
Ciclev10022411m	330.169	0.651804	0.18779	3.47091	0.000518696	0.00519824
Ciclev10014165m	4245.25	-0.324309	0.0934688	-3.4697	0.00052104	0.0052189
Ciclev10008204m	2147.39	0.443402	0.12783	3.4687	0.000522992	0.0052356
Ciclev10005774m	2728.67	0.460152	0.132794	3.46516	0.000529915	0.00530203
Ciclev10015272m	3173.08	-0.415442	0.119909	-3.46464	0.000530937	0.00530937
Ciclev10001828m	1849.5	-0.648384	0.187152	-3.46448	0.000531256	0.00530968
Ciclev10011771m	1973.78	-0.582804	0.168241	-3.4641	0.000532002	0.00531425
Ciclev10002209m	1482.62	-1.17501	0.339311	-3.46295	0.000534297	0.00533429
Ciclev10003730m	89.2946	1.07885	0.311575	3.46258	0.000535014	0.00533856
Ciclev10029679m	422.365	0.844896	0.244053	3.46194	0.000536292	0.00534841
Ciclev10000875m	1093.91	0.622859	0.179927	3.46173	0.000536706	0.00534964
Ciclev10027297m	57.111	1.27447	0.36848	3.45873	0.000542725	0.00540671
Ciclev10004463m	791.505	-0.821098	0.237501	-3.45723	0.000545752	0.00543394
Ciclev10001572m	71.3602	1.82446	0.528008	3.45537	0.000549548	0.00546877
Ciclev10032800m	4049.91	0.890539	0.257846	3.45376	0.000552835	0.00549852
Ciclev10032498m	2612.62	-0.728516	0.210964	-3.45328	0.000553822	0.00550537
Ciclev10016075m	1212.23	0.555654	0.160932	3.45272	0.000554971	0.00551381
Ciclev10001412m	3648.45	-0.350709	0.101605	-3.45169	0.000557089	0.00553187
Ciclev10024587m	84.8153	-1.06825	0.309636	-3.45	0.000560577	0.00556351
Ciclev10032663m	301.332	0.688463	0.19968	3.44783	0.000565112	0.0056055
Ciclev10020020m	2095.71	0.508518	0.147567	3.44601	0.00056892	0.00563418
Ciclev10021550m	785.544	-1.34878	0.391401	-3.44603	0.000568886	0.00563418
Ciclev10022124m	694.847	1.66692	0.483706	3.44615	0.000568638	0.00563418
Ciclev10002415m	541.21	1.88764	0.548086	3.44406	0.000573047	0.005672
Ciclev10031077m	256.533	0.959868	0.278731	3.44371	0.000573799	0.00567407
Ciclev10031367m	3250.93	-0.781795	0.227024	-3.44367	0.000573872	0.00567407
Ciclev10010976m	4627.37	-0.407046	0.118241	-3.44252	0.00057633	0.00569532
Ciclev10028543m	1715.94	0.604111	0.175545	3.44135	0.000578812	0.00571677
Ciclev10014598m	574.567	-0.776815	0.225749	-3.44106	0.000579439	0.00571991
Ciclev10021070m	191.271	0.885797	0.257433	3.44089	0.00057981	0.0057205
Ciclev10020162m	10975.2	-0.576008	0.16753	-3.43825	0.000585494	0.00577349
Ciclev10011910m	2300.82	-1.18998	0.346177	-3.43747	0.000587166	0.00578688
Ciclev10008928m	44.1341	1.41557	0.411902	3.43667	0.000588918	0.00580105
Ciclev10028795m	38.3777	1.87388	0.545301	3.43642	0.000589455	0.00580324
Ciclev10005117m	1858.66	-1.14958	0.334554	-3.43616	0.000590029	0.00580579
Ciclev10007363m	381.838	0.674928	0.196565	3.43362	0.000595588	0.00585736
Ciclev10018411m	605.826	-0.622798	0.181399	-3.4333	0.000596275	0.00586098
Ciclev10005759m	5298.14	-0.562044	0.163735	-3.43265	0.000597711	0.00587196
Ciclev10007538m	905.188	-0.420505	0.12258	-3.43044	0.000602595	0.00591679
Ciclev10012805m	2221.03	0.96031	0.280109	3.42834	0.000607277	0.0059596
Ciclev10004987m	1483.12	-0.533091	0.155509	-3.42804	0.000607966	0.00596225
Ciclev10030279m	455.363	-0.720171	0.210089	-3.42793	0.000608195	0.00596225
Ciclev10018938m	146.789	0.876548	0.255828	3.42632	0.000611814	0.00599454
Ciclev10002566m	1791.07	0.812598	0.237184	3.42603	0.000612475	0.00599783
Ciclev10009804m	3576.58	-0.877729	0.256235	-3.42549	0.000613694	0.00600657
Ciclev10021571m	27.8126	1.45668	0.425381	3.42441	0.000616128	0.00602719
Ciclev10006241m	1953.01	0.962004	0.280985	3.42369	0.000617781	0.00603696
Ciclev10013976m	176.993	-1.47289	0.430202	-3.42371	0.000617732	0.00603696
Ciclev10021704m	85.2659	-1.38671	0.405059	-3.42348	0.000618245	0.00603829
Ciclev10029532m	3037.08	0.715964	0.209189	3.42257	0.000620317	0.00605532
Ciclev10032148m	59.2282	1.25076	0.365488	3.42216	0.000621266	0.00606137
Ciclev10007301m	5487.06	-0.584217	0.170801	-3.42045	0.000625178	0.00609433
Ciclev10011862m	1830.03	0.483262	0.141288	3.42039	0.000625305	0.00609433
Ciclev10008033m	1019.47	-0.410822	0.120147	-3.41933	0.000627766	0.00611508
Ciclev10015241m	71.2027	-1.30531	0.381811	-3.41875	0.000629104	0.00612488
Ciclev10031216m	849.693	-0.640035	0.18732	-3.41679	0.00063363	0.00616569
Ciclev10027234m	140.749	-1.1552	0.338137	-3.41636	0.000634646	0.00617231
Ciclev10015749m	523.236	0.717551	0.210047	3.41615	0.000635143	0.00617281
Ciclev10020540m	765.875	-0.552042	0.161603	-3.41605	0.000635367	0.00617281
Ciclev10019152m	1115.85	0.546021	0.159865	3.41552	0.000636607	0.00618159
Ciclev10031108m	1314.05	-0.745179	0.218199	-3.41514	0.000637492	0.00618693
Ciclev10033256m	54.4032	1.2377	0.36266	3.41283	0.000642912	0.00623625
Ciclev10000262m	1739.89	-1.01793	0.298326	-3.41213	0.000644574	0.00623924
Ciclev10004029m	82.0657	-1.03741	0.304016	-3.41234	0.000644079	0.00623924
Ciclev10007859m	415.595	-0.736587	0.215867	-3.41223	0.000644344	0.00623924
Ciclev10022430m	1059.42	1.00821	0.295467	3.41225	0.000644285	0.00623924
Ciclev10012769m	141.021	-0.737216	0.216093	-3.41157	0.000645905	0.00624884
Ciclev10008054m	2323.5	-0.742458	0.217669	-3.41096	0.000647353	0.00625956
Ciclev10033290m	307.541	0.734674	0.215494	3.40926	0.000651395	0.00629533
Ciclev10005642m	2920.96	-0.607689	0.178273	-3.40875	0.000652607	0.00630375
Ciclev10005025m	1210.94	0.647501	0.190061	3.40681	0.000657279	0.00634555
Ciclev10001873m	3110.06	-1.29232	0.379391	-3.40631	0.000658478	0.00635047
Ciclev10019799m	167.224	-1.85955	0.545905	-3.40636	0.00065835	0.00635047
Ciclev10011653m	1249.77	0.381247	0.111929	3.40614	0.000658885	0.00635107
Ciclev10027805m	6501.15	-0.740634	0.217469	-3.4057	0.000659956	0.00635807
Ciclev10032368m	772.859	0.617062	0.181271	3.40409	0.000663859	0.00639233
Ciclev10003916m	261.625	-0.82484	0.242582	-3.40025	0.00067325	0.00647937
Ciclev10031414m	1110.67	-0.472551	0.138986	-3.4	0.000673866	0.00648191
Ciclev10019393m	35.2817	-1.76438	0.518982	-3.39969	0.000674621	0.0064858
Ciclev10025351m	1779.5	0.503679	0.14819	3.39887	0.000676644	0.00650185
Ciclev10024128m	1428.77	0.394741	0.116206	3.39692	0.000681488	0.00654499
Ciclev10021762m	832.865	-0.56874	0.16746	-3.39628	0.000683094	0.00655699
Ciclev10029124m	127.325	1.1704	0.34463	3.39611	0.000683521	0.00655768
Ciclev10021983m	2742.74	-0.931671	0.274366	-3.39573	0.00068447	0.00656336
Ciclev10027752m	210.28	0.776082	0.228566	3.39544	0.000685192	0.00656687
Ciclev10008900m	1036.38	0.660305	0.194545	3.3941	0.000688538	0.0065955
Ciclev10029551m	13307.9	-1.1036	0.325204	-3.39357	0.000689889	0.00660501
Ciclev10016941m	115.802	-1.04628	0.30842	-3.3924	0.000692833	0.00662976
Ciclev10028828m	1059.98	-0.669997	0.197521	-3.39203	0.00069378	0.00663537
Ciclev10001163m	3571.71	0.427851	0.126156	3.39145	0.000695239	0.00664243
Ciclev10016107m	3840.26	0.667358	0.196775	3.39148	0.000695156	0.00664243
Ciclev10019573m	48.6973	-1.43625	0.423614	-3.39047	0.000697727	0.00666275
Ciclev10011886m	4396.78	0.410157	0.120983	3.39019	0.000698434	0.00666605
Ciclev10021721m	44.8885	1.84903	0.545571	3.38917	0.000701045	0.00668491
Ciclev10024513m	833.083	-0.620588	0.183111	-3.38913	0.000701135	0.00668491
Ciclev10005140m	963.513	-0.649598	0.191734	-3.38802	0.000704	0.00670641
Ciclev10015011m	1162.48	1.40983	0.416128	3.38797	0.000704119	0.00670641
Ciclev10004261m	499.545	0.627156	0.185128	3.3877	0.000704822	0.00670964
Ciclev10007308m	4292.99	-0.380878	0.112464	-3.38666	0.000707501	0.00673167
Ciclev10021831m	1377.28	-0.489854	0.144668	-3.38607	0.000709025	0.00674269
Ciclev10032646m	2221.36	-0.524241	0.154843	-3.38562	0.000710176	0.00675015
Ciclev10015660m	1749.56	-0.565482	0.167067	-3.38476	0.000712409	0.00676724
Ciclev10028153m	829.344	-0.425546	0.125728	-3.38464	0.000712708	0.00676724
Ciclev10008114m	828.298	-0.488535	0.14436	-3.38414	0.00071402	0.00677621
Ciclev10008561m	348.484	-0.544981	0.161067	-3.38357	0.000715501	0.00678676
Ciclev10030711m	3193.81	-0.602953	0.17823	-3.38301	0.000716972	0.00679722
Ciclev10004783m	13104.1	-1.43432	0.42438	-3.37979	0.000725404	0.00687009
Ciclev10009429m	589.729	-0.988454	0.29245	-3.37991	0.000725093	0.00687009
Ciclev10009222m	2025.2	-0.432577	0.128003	-3.37943	0.000726376	0.00687053
Ciclev10014502m	1041.26	-0.53522	0.158379	-3.37935	0.000726569	0.00687053
Ciclev10019558m	122.558	1.02422	0.303079	3.37939	0.000726474	0.00687053
Ciclev10006115m	1146.03	0.709682	0.210113	3.37762	0.000731165	0.0069069
Ciclev10024860m	5752.76	-0.476731	0.141142	-3.37766	0.000731058	0.0069069
Ciclev10013781m	2326.13	-0.702837	0.208096	-3.37746	0.000731597	0.00690745
Ciclev10018352m	39.2259	1.28792	0.381435	3.37652	0.000734077	0.00692731
Ciclev10023274m	776.546	0.665385	0.1971	3.37587	0.000735817	0.00694018
Ciclev10024897m	5562.79	-0.668898	0.198193	-3.37499	0.000738187	0.00695897
Ciclev10014235m	1187.35	-0.423491	0.125532	-3.37358	0.000741984	0.00699118
Ciclev10002919m	17.5925	-1.59111	0.471886	-3.37181	0.00074676	0.00703115
Ciclev10025597m	260.234	0.998956	0.296274	3.37173	0.000746988	0.00703115
Ciclev10010822m	78.6128	1.17913	0.349749	3.37136	0.000747987	0.00703547
Ciclev10027892m	835.799	1.28922	0.382413	3.37128	0.000748211	0.00703547
Ciclev10028497m	2446.94	0.515108	0.15284	3.37023	0.000751052	0.00705859
Ciclev10009615m	1584.52	-0.724894	0.215147	-3.36929	0.000753621	0.00707646
Ciclev10020246m	118.7	1.62139	0.481233	3.36925	0.000753721	0.00707646
Ciclev10020011m	884.961	-0.671486	0.199444	-3.36679	0.000760495	0.00713642
Ciclev10030784m	41.1178	1.30852	0.388868	3.36495	0.000765569	0.00718037
Ciclev10019437m	4884.15	-0.708883	0.210707	-3.36431	0.000767348	0.0071934
Ciclev10009301m	750.377	-0.76183	0.226605	-3.36193	0.000774002	0.00725209
Ciclev10008313m	1584.84	-0.589775	0.175533	-3.35991	0.000779687	0.00729874
Ciclev10030126m	742.614	0.541446	0.161151	3.35988	0.000779774	0.00729874
Ciclev10034003m	177.168	0.89061	0.265113	3.35935	0.000781252	0.00730887
Ciclev10021530m	3452.99	0.601981	0.179394	3.35564	0.000791822	0.00740399
Ciclev10014553m	451.584	0.5015	0.149462	3.35536	0.000792615	0.00740766
Ciclev10012515m	550.745	-1.41969	0.423358	-3.3534	0.00079826	0.00745286
Ciclev10028908m	1013.72	-1.01317	0.302121	-3.35353	0.000797864	0.00745286
Ciclev10007972m	7795.66	0.71918	0.214495	3.3529	0.00079971	0.00746261
Ciclev10029961m	103.153	1.76521	0.526654	3.35175	0.000803034	0.00748984
Ciclev10015498m	2852.82	0.616256	0.183898	3.35108	0.000804983	0.00750421
Ciclev10031911m	374.585	0.642331	0.191716	3.35043	0.000806855	0.00751787
Ciclev10020739m	587.132	0.532608	0.159016	3.3494	0.000809863	0.00754208
Ciclev10002302m	660.44	-1.638	0.489228	-3.34814	0.000813569	0.00757276
Ciclev10019860m	1712.08	0.820253	0.245023	3.34765	0.000814993	0.00758219
Ciclev10014761m	1116.68	0.61161	0.18274	3.34689	0.000817225	0.00759912
Ciclev10030962m	2127.96	-0.63915	0.191051	-3.34544	0.000821534	0.00763533
Ciclev10018932m	235.634	0.856388	0.256124	3.34365	0.000826849	0.00767699
Ciclev10022229m	1729.55	-0.844108	0.252445	-3.34373	0.000826588	0.00767699
Ciclev10001823m	941.423	-0.59808	0.178934	-3.34246	0.000830404	0.0077024
Ciclev10009433m	678.217	1.35553	0.40555	3.34245	0.000830422	0.0077024
Ciclev10032912m	3774.23	0.772565	0.231208	3.34142	0.000833501	0.00772707
Ciclev10005229m	786.328	0.590684	0.176802	3.34094	0.00083496	0.00773282
Ciclev10018663m	18410.3	-0.90352	0.270437	-3.34096	0.000834889	0.00773282
Ciclev10016912m	189.792	0.737508	0.220761	3.34075	0.000835526	0.00773418
Ciclev10012460m	291.285	-0.984162	0.29477	-3.33874	0.000841585	0.00778352
Ciclev10015593m	147.182	1.11686	0.33452	3.3387	0.000841702	0.00778352
Ciclev10001032m	369.873	-0.98887	0.296214	-3.33836	0.000842739	0.00778921
Ciclev10009769m	36315.9	-0.900147	0.269687	-3.33775	0.000844605	0.00780255
Ciclev10000315m	1155.93	-0.421754	0.126421	-3.3361	0.000849621	0.00784495
Ciclev10016637m	44203.1	-0.894719	0.268297	-3.3348	0.000853604	0.00787777
Ciclev10020281m	996.692	-0.692488	0.207806	-3.33237	0.000861087	0.00794286
Ciclev10004440m	3950.2	-0.508493	0.152673	-3.3306	0.0008666	0.00798571
[truncated: 102 more rows]

## Sheet: DHTi vs. CTL
gene	baseMean	log2FoldChange	lfcSE	stat	pvalue	padj
Ciclev10012263m	4175	-5.31245	0.118854	-44.6974	0	0
Ciclev10009005m	3420.56	-3.76322	0.113479	-33.1622	0.000000000000000000000000000000000000000000000000000000000000000000000000000000000000000000000000000000000000000000000000000000000000000000000000000000000000000000000000000000000000000000000000000000000000000000000000000000000000000000000000377441375282784	2.57151e-237
Ciclev10002746m	5608.1	5.02587	0.156085	32.1995	1.79324e-227	9.16299e-224
Ciclev10011587m	6981.85	-3.59545	0.114834	-31.31	3.41495e-215	1.39596e-211
Ciclev10014858m	10561.7	2.83386	0.0949865	29.8344	1.3991e-195	4.76605e-192
Ciclev10018964m	31264	-7.09753	0.239853	-29.5911	1.94419e-192	5.67677e-189
Ciclev10009213m	941.285	-5.64412	0.191514	-29.4711	6.76108e-191	1.72737e-187
Ciclev10029307m	13540.8	6.54941	0.229646	28.5195	6.70766e-179	1.52331e-175
Ciclev10002683m	987.888	-5.06053	0.185912	-27.2201	3.75758e-163	7.68011e-160
Ciclev10009601m	729.763	-3.97786	0.152882	-26.0191	3.01099e-149	5.59469e-146
Ciclev10014570m	4015.8	5.06877	0.201709	25.1291	2.39335e-139	4.07647e-136
Ciclev10028975m	3362.32	-2.95969	0.120743	-24.5123	1.09352e-132	1.71927e-129
Ciclev10031053m	2877.99	3.43153	0.146475	23.4274	2.24892e-121	3.28326e-118
Ciclev10028658m	1375.37	6.72318	0.294337	22.8417	1.76566e-115	2.40588e-112
Ciclev10013129m	3090.69	-2.49637	0.110511	-22.5893	5.51663e-113	7.04714e-110
Ciclev10012318m	1159.79	-4.68447	0.207638	-22.5608	1.05208e-112	1.26491e-109
Ciclev10019808m	1744.08	-6.15062	0.273349	-22.501	4.06136e-112	4.61168e-109
Ciclev10004044m	27136.3	4.99996	0.224074	22.3138	2.71138e-110	2.91673e-107
Ciclev10028879m	699.616	-3.04637	0.138158	-22.0499	9.57803e-108	9.78827e-105
Ciclev10011691m	16221.9	-1.81917	0.0828497	-21.9574	7.35529e-107	6.84714e-104
Ciclev10019949m	1526.61	-2.60721	0.11874	-21.9573	7.37008e-107	6.84714e-104
Ciclev10003356m	1710.16	-2.67442	0.124791	-21.4312	6.84317e-102	6.0812e-99
Ciclev10017183m	453.586	-5.88342	0.28009	-21.0054	5.8486e-98	4.98081e-95
Ciclev10005563m	5438.8	-4.89879	0.233489	-20.9808	9.81402e-98	8.02355e-95
Ciclev10020130m	4935.74	-5.67932	0.274061	-20.7229	2.15466e-95	1.69381e-92
Ciclev10029146m	2353.82	9.43055	0.465251	20.2698	2.37506e-91	1.79792e-88
Ciclev10007455m	6877.56	-1.76975	0.0880162	-20.1071	6.39559e-90	4.66856e-87
Ciclev10005215m	2847.76	-2.2756	0.11343	-20.0616	1.59751e-89	1.12591e-86
Ciclev10013078m	2054.04	-2.0993	0.105018	-19.99	6.73319e-89	4.58732e-86
Ciclev10031381m	22071.2	-2.79879	0.140927	-19.8598	9.0683e-88	5.97894e-85
Ciclev10015364m	7198.27	3.29055	0.165965	19.8267	1.7511e-87	1.11846e-84
Ciclev10015090m	2527.83	-2.36219	0.119392	-19.7852	3.99175e-87	2.47234e-84
Ciclev10011940m	767.423	6.29734	0.319141	19.7322	1.14175e-86	6.86359e-84
Ciclev10019177m	9628.44	6.11023	0.319168	19.1442	1.08092e-81	6.31229e-79
Ciclev10001422m	3587.31	-2.05279	0.108582	-18.9054	1.02963e-79	5.84572e-77
Ciclev10019200m	9022.51	-1.52076	0.0807339	-18.8367	3.77867e-79	2.08736e-76
Ciclev10002415m	1022.53	4.63711	0.246562	18.8071	6.60279e-79	3.55143e-76
Ciclev10025164m	2350.05	-2.24352	0.120664	-18.5932	3.64698e-77	1.9113e-74
Ciclev10013854m	2101.61	2.66083	0.143425	18.5521	7.84059e-77	4.00634e-74
Ciclev10028057m	5993.94	-2.75612	0.149224	-18.4696	3.62529e-76	1.80725e-73
Ciclev10011554m	1384.7	-5.73255	0.311151	-18.4237	8.48419e-76	4.12877e-73
Ciclev10012022m	2798.5	-7.01628	0.381407	-18.3958	1.41977e-75	6.74853e-73
Ciclev10012062m	1446.45	6.60369	0.359021	18.3936	1.47791e-75	6.86525e-73
Ciclev10001120m	11179.5	1.71811	0.0936641	18.3433	3.73297e-75	1.69552e-72
Ciclev10030778m	3243.5	-2.56388	0.140828	-18.2057	4.65009e-74	2.06616e-71
Ciclev10014538m	665.037	-2.5015	0.137629	-18.1756	8.05016e-74	3.50079e-71
Ciclev10014605m	1509.89	2.01208	0.111896	17.9817	2.7099e-72	1.15391e-69
Ciclev10022406m	3768.67	-3.06455	0.170905	-17.9312	6.72732e-72	2.80611e-69
Ciclev10029765m	2050.52	3.57264	0.201339	17.7444	1.90402e-70	7.78324e-68
Ciclev10029386m	31054	2.14988	0.121736	17.6602	8.49229e-70	3.40341e-67
Ciclev10008091m	6762.09	-2.46032	0.140581	-17.5011	1.4045e-68	5.52048e-66
Ciclev10002687m	22051.8	-2.55581	0.146831	-17.4064	7.37212e-68	2.84299e-65
Ciclev10002531m	1103.34	6.22955	0.359707	17.3184	3.41714e-67	1.29339e-64
Ciclev10004867m	1541.62	-3.51078	0.203	-17.2945	5.1792e-67	1.92468e-64
Ciclev10014840m	6354.01	-3.43407	0.199379	-17.2238	1.7605e-66	6.42551e-64
Ciclev10015727m	46024.8	7.39168	0.429584	17.2066	2.36872e-66	8.49372e-64
Ciclev10001873m	2566.81	-2.68393	0.156297	-17.172	4.30296e-66	1.51635e-63
Ciclev10011033m	9467.84	-1.52637	0.0894785	-17.0585	3.02403e-65	1.0476e-62
Ciclev10028639m	13641.4	-3.43	0.201347	-17.0353	4.49718e-65	1.53196e-62
Ciclev10024776m	1421.11	3.18582	0.189058	16.851	1.03183e-63	3.4573e-61
Ciclev10008133m	3901.49	-1.39873	0.0833862	-16.7741	3.77276e-63	1.24373e-60
Ciclev10012859m	1389.26	7.01241	0.421172	16.6498	3.03851e-62	9.8578e-60
Ciclev10005525m	4985.03	3.08217	0.185246	16.6382	3.68454e-62	1.17669e-59
Ciclev10017113m	19329.5	7.92964	0.477277	16.6143	5.48884e-62	1.72594e-59
Ciclev10014326m	1878.45	2.50205	0.151251	16.5424	1.81609e-61	5.62412e-59
Ciclev10028055m	2546.61	1.89225	0.114513	16.5244	2.44928e-61	7.47178e-59
Ciclev10031165m	11982.4	-5.52973	0.334932	-16.51	3.10823e-61	9.34252e-59
Ciclev10026364m	1510.65	-4.86479	0.294921	-16.4952	3.9693e-61	1.17578e-58
Ciclev10016883m	953.058	3.61029	0.219883	16.4191	1.39601e-60	4.07616e-58
Ciclev10008765m	12568.5	4.31239	0.263332	16.3763	2.82634e-60	8.13628e-58
Ciclev10021887m	198.671	-4.26906	0.261337	-16.3355	5.5187e-60	1.56662e-57
Ciclev10030911m	706.324	-2.90156	0.181812	-15.9591	2.46061e-57	6.88936e-55
Ciclev10019927m	8809.16	-1.80799	0.11381	-15.8861	7.91347e-57	2.18572e-54
Ciclev10013048m	277.6	-3.23195	0.204069	-15.8375	1.71423e-56	4.67162e-54
Ciclev10023683m	1301.42	4.28685	0.271272	15.8028	2.97755e-56	8.00765e-54
Ciclev10022996m	1017.6	-2.74977	0.174637	-15.7456	7.36086e-56	1.95388e-53
Ciclev10004372m	11025.3	-3.46731	0.220367	-15.7342	8.8114e-56	2.30892e-53
Ciclev10001901m	3285.17	-4.04724	0.257444	-15.7209	1.08788e-55	2.81458e-53
Ciclev10003688m	1517.25	3.46954	0.221783	15.6439	3.6576e-55	9.34471e-53
Ciclev10011697m	3045.69	-3.48865	0.223387	-15.617	5.5745e-55	1.40663e-52
Ciclev10020267m	1767.1	-2.23701	0.144988	-15.429	1.0454e-53	2.60573e-51
Ciclev10020224m	5105.33	-1.87622	0.121904	-15.3909	1.88315e-53	4.63731e-51
Ciclev10010729m	3181.69	7.84424	0.512285	15.3122	6.33458e-53	1.54134e-50
Ciclev10011949m	5599.7	2.5012	0.163493	15.2986	7.81628e-53	1.87949e-50
Ciclev10016210m	1713.15	-2.57745	0.168949	-15.2557	1.5077e-52	3.58325e-50
Ciclev10027090m	1783.63	1.46902	0.0963907	15.2402	1.91195e-52	4.49177e-50
Ciclev10018971m	1839.75	4.25468	0.282984	15.0351	4.32656e-51	1.00489e-48
Ciclev10026490m	731.258	2.59317	0.172636	15.021	5.34896e-51	1.2284e-48
Ciclev10026731m	849.173	-3.32352	0.221567	-15.0001	7.33077e-51	1.66482e-48
Ciclev10000596m	2339.89	-1.95487	0.130389	-14.9925	8.21395e-51	1.84489e-48
Ciclev10018693m	1874.01	-1.42432	0.0951539	-14.9686	1.17703e-50	2.61492e-48
Ciclev10004103m	1189.43	5.50338	0.368044	14.953	1.48776e-50	3.26972e-48
Ciclev10029147m	848.989	7.04651	0.473625	14.8778	4.59081e-50	9.98207e-48
Ciclev10024689m	10199.6	-1.5759	0.106142	-14.8471	7.26739e-50	1.56356e-47
Ciclev10016943m	1470.31	5.56582	0.377794	14.7324	3.9911e-49	8.49731e-47
Ciclev10032372m	460.92	-3.18168	0.216185	-14.7174	4.98197e-49	1.04976e-46
Ciclev10019516m	809.508	2.52008	0.171523	14.6924	7.2117e-49	1.50408e-46
Ciclev10027000m	1410.15	-2.46988	0.16857	-14.652	1.30791e-48	2.70024e-46
Ciclev10003094m	985.373	3.04929	0.208567	14.6202	2.08896e-48	4.26963e-46
Ciclev10011534m	2387.51	2.08831	0.142893	14.6145	2.26982e-48	4.59335e-46
Ciclev10016958m	1137.67	8.06088	0.553861	14.554	5.51093e-48	1.10429e-45
Ciclev10009622m	4240.6	-2.31019	0.159809	-14.4559	2.30043e-47	4.5649e-45
Ciclev10019580m	2598.98	-1.72242	0.119276	-14.4406	2.87453e-47	5.64928e-45
Ciclev10021647m	2177.22	-3.44556	0.238701	-14.4346	3.13346e-47	6.0995e-45
Ciclev10016691m	1091.74	2.9878	0.207501	14.399	5.25089e-47	1.01248e-44
Ciclev10015488m	6568.25	7.11894	0.494968	14.3826	6.65169e-47	1.2706e-44
Ciclev10030811m	1189.08	-2.57987	0.17945	-14.3765	7.26548e-47	1.37499e-44
Ciclev10015570m	4574.83	-2.30346	0.160239	-14.3752	7.41048e-47	1.38957e-44
Ciclev10032969m	5109.65	1.72949	0.120439	14.3599	9.238e-47	1.7165e-44
Ciclev10000673m	5532.5	-3.06148	0.213324	-14.3513	1.04583e-46	1.92574e-44
Ciclev10010501m	2117.54	-1.68492	0.117705	-14.3148	1.7698e-46	3.22973e-44
Ciclev10008260m	3231.63	1.62736	0.113705	14.312	1.84082e-46	3.32961e-44
Ciclev10000069m	5427.43	-2.01543	0.141124	-14.2812	2.86471e-46	5.13613e-44
Ciclev10002194m	4832.18	-1.47903	0.103719	-14.2599	3.89193e-46	6.86009e-44
Ciclev10009882m	620.84	2.13944	0.150033	14.2598	3.89339e-46	6.86009e-44
Ciclev10020962m	394.446	6.06269	0.425609	14.2447	4.83413e-46	8.44486e-44
Ciclev10030878m	2995.73	-3.97976	0.280409	-14.1927	1.01703e-45	1.76161e-43
Ciclev10028459m	2665.56	2.05412	0.146615	14.0103	1.34821e-44	2.31564e-42
Ciclev10004588m	2377.25	2.45251	0.175114	14.0053	1.44756e-44	2.46555e-42
Ciclev10000268m	5407.92	-1.8334	0.131102	-13.9846	1.93654e-44	3.27115e-42
Ciclev10021452m	80730.3	-2.1571	0.154929	-13.9232	4.5818e-44	7.67602e-42
Ciclev10002020m	464.133	-3.1272	0.224971	-13.9005	6.29244e-44	1.04562e-41
Ciclev10011741m	3421.84	-2.05661	0.148701	-13.8305	1.66877e-43	2.75064e-41
Ciclev10008638m	512.166	-2.45877	0.178271	-13.7923	2.83533e-43	4.63611e-41
Ciclev10025085m	1119.78	-2.1003	0.152382	-13.7831	3.21934e-43	5.22223e-41
Ciclev10016529m	1712.96	-1.46242	0.106503	-13.7313	6.59821e-43	1.0619e-40
Ciclev10016256m	6593.63	4.3407	0.317051	13.6909	1.15121e-42	1.83825e-40
Ciclev10026324m	992.667	-3.94075	0.288867	-13.6421	2.25004e-42	3.565e-40
Ciclev10030646m	1686.92	2.01943	0.148106	13.6351	2.47744e-42	3.89511e-40
Ciclev10033431m	1502.44	4.20758	0.308626	13.6333	2.54004e-42	3.96304e-40
Ciclev10028234m	2673.73	2.76248	0.203776	13.5565	7.25506e-42	1.12338e-39
Ciclev10031158m	1476.74	1.59584	0.117797	13.5474	8.21237e-42	1.26205e-39
Ciclev10006159m	4686.89	3.7559	0.277525	13.5336	9.91146e-42	1.51179e-39
Ciclev10022473m	366.394	4.08118	0.301858	13.5202	1.18806e-41	1.79872e-39
Ciclev10018026m	1712.8	2.38512	0.17653	13.5111	1.3448e-41	2.02106e-39
Ciclev10011995m	477.712	3.01006	0.222851	13.5071	1.4208e-41	2.11969e-39
Ciclev10005388m	2118.07	-2.21228	0.163957	-13.493	1.71922e-41	2.54631e-39
Ciclev10026918m	372.623	-3.46473	0.256875	-13.488	1.84053e-41	2.70638e-39
Ciclev10021114m	704.425	-3.30387	0.245582	-13.4533	2.94589e-41	4.30078e-39
Ciclev10011822m	2809.21	-1.55554	0.115645	-13.451	3.03914e-41	4.40546e-39
Ciclev10024693m	2762.94	-1.30273	0.0969941	-13.431	3.98116e-41	5.73035e-39
Ciclev10030200m	1592.63	-1.61977	0.121078	-13.3779	8.14341e-41	1.16394e-38
Ciclev10009261m	372.767	-2.61194	0.195424	-13.3655	9.61828e-41	1.36519e-38
Ciclev10006216m	3830.11	-2.97124	0.222373	-13.3615	1.01468e-40	1.43027e-38
Ciclev10025045m	15159.9	-2.84277	0.213117	-13.339	1.37334e-40	1.92258e-38
Ciclev10000418m	2478.02	-2.44287	0.183524	-13.3109	1.99974e-40	2.78045e-38
Ciclev10030875m	10869.8	2.72173	0.206213	13.1986	8.93364e-40	1.23375e-37
Ciclev10009135m	804.531	-1.85188	0.14042	-13.1881	1.02752e-39	1.4095e-37
Ciclev10014251m	2457.7	-1.66336	0.126635	-13.1351	2.07168e-39	2.80418e-37
Ciclev10018595m	2570.27	-1.84927	0.140784	-13.1355	2.06073e-39	2.80418e-37
Ciclev10033000m	22585.2	1.88568	0.143613	13.1303	2.20887e-39	2.9702e-37
Ciclev10005804m	1040.35	-4.44306	0.339653	-13.0812	4.21974e-39	5.63708e-37
Ciclev10019512m	2938.38	-1.73511	0.132784	-13.0672	5.07233e-39	6.73204e-37
Ciclev10012332m	2780.64	-1.68288	0.128911	-13.0546	5.97959e-39	7.88496e-37
Ciclev10015231m	1027.88	-4.19504	0.321529	-13.0472	6.5948e-39	8.64046e-37
Ciclev10025391m	637.373	2.70254	0.207829	13.0036	1.16666e-38	1.51881e-36
Ciclev10018618m	1763.92	-1.55312	0.119937	-12.9495	2.36403e-38	3.05813e-36
Ciclev10016158m	367.724	2.69017	0.208136	12.9251	3.25025e-38	4.17811e-36
Ciclev10025174m	1493.58	-3.32183	0.257118	-12.9194	3.49658e-38	4.46667e-36
Ciclev10029407m	264.474	-5.23647	0.405847	-12.9026	4.35353e-38	5.52682e-36
Ciclev10001904m	2017.22	-4.46668	0.346209	-12.9017	4.40372e-38	5.55603e-36
Ciclev10026347m	526.168	-3.49211	0.270707	-12.9	4.50335e-38	5.64687e-36
Ciclev10028228m	2396.38	-1.19894	0.0930714	-12.8819	5.69112e-38	7.09273e-36
Ciclev10030626m	15634.6	-2.99761	0.233075	-12.8612	7.44589e-38	9.22343e-36
Ciclev10006265m	379.401	7.76298	0.604752	12.8366	1.0221e-37	1.25848e-35
Ciclev10007936m	2420.53	-2.22995	0.17386	-12.8262	1.1703e-37	1.43232e-35
Ciclev10020845m	2414.87	-1.83446	0.143135	-12.8162	1.32979e-37	1.61784e-35
Ciclev10019676m	1191.42	3.53811	0.276381	12.8015	1.60722e-37	1.94378e-35
Ciclev10011296m	1891.61	2.93033	0.22911	12.7901	1.8633e-37	2.24024e-35
Ciclev10001225m	2876.87	-1.18095	0.0924394	-12.7754	2.24953e-37	2.68878e-35
Ciclev10000087m	3800.29	1.30572	0.102362	12.756	2.88732e-37	3.43105e-35
Ciclev10027892m	1216.42	2.08154	0.163864	12.7029	5.70117e-37	6.73563e-35
Ciclev10007740m	1971.61	2.53123	0.200326	12.6355	1.34461e-36	1.57945e-34
Ciclev10000788m	759.317	-2.0278	0.160524	-12.6324	1.39968e-36	1.63475e-34
Ciclev10015873m	6472.05	-2.18686	0.173388	-12.6126	1.80058e-36	2.09102e-34
Ciclev10028081m	8637.02	-2.35011	0.186552	-12.5976	2.17671e-36	2.51355e-34
Ciclev10008115m	5693.51	-0.992191	0.0791202	-12.5403	4.49314e-36	5.15929e-34
Ciclev10014209m	218.444	6.27461	0.500833	12.5283	5.22401e-36	5.965e-34
Ciclev10021450m	2456.82	-1.53293	0.122902	-12.4727	1.05171e-35	1.19422e-33
Ciclev10020303m	2637.23	1.3345	0.107113	12.4588	1.25258e-35	1.41445e-33
Ciclev10028220m	494.43	-5.15141	0.414199	-12.437	1.64478e-35	1.84713e-33
Ciclev10026719m	4965.53	1.31612	0.105875	12.4309	1.77729e-35	1.98503e-33
Ciclev10016491m	2011.23	-2.28727	0.184447	-12.4007	2.5913e-35	2.87846e-33
Ciclev10032797m	1084.65	-1.78234	0.143781	-12.3962	2.73863e-35	3.02567e-33
Ciclev10029043m	4920.94	-1.30753	0.106459	-12.2821	1.13071e-34	1.2425e-32
Ciclev10028908m	965.117	-1.38305	0.112764	-12.265	1.3963e-34	1.52615e-32
Ciclev10012445m	6001.14	1.36357	0.111228	12.2593	1.49811e-34	1.62871e-32
Ciclev10025881m	1264.28	1.45046	0.118388	12.2517	1.64413e-34	1.77061e-32
Ciclev10029351m	567.878	-3.86981	0.31586	-12.2517	1.64595e-34	1.77061e-32
Ciclev10029626m	1143.61	2.27219	0.185555	12.2453	1.77954e-34	1.9043e-32
Ciclev10013834m	3557.45	-2.83277	0.23143	-12.2403	1.89429e-34	2.01653e-32
Ciclev10032785m	543.12	8.11369	0.663731	12.2244	2.30369e-34	2.43964e-32
Ciclev10012788m	7406.53	1.73048	0.14165	12.2165	2.5373e-34	2.67319e-32
Ciclev10028932m	4896.23	2.68382	0.21985	12.2075	2.83409e-34	2.97057e-32
Ciclev10009916m	275.33	-3.90705	0.320106	-12.2055	2.90571e-34	3.03009e-32
Ciclev10015977m	852.88	-2.03121	0.166431	-12.2045	2.94005e-34	3.05034e-32
Ciclev10009763m	5247.93	1.37642	0.112838	12.1982	3.17646e-34	3.27897e-32
Ciclev10007808m	3151.79	2.23986	0.184319	12.1521	5.59383e-34	5.74534e-32
Ciclev10011409m	1630.48	-1.81738	0.149666	-12.1429	6.25739e-34	6.39474e-32
Ciclev10008659m	274.819	-3.72225	0.306932	-12.1273	7.5743e-34	7.70204e-32
Ciclev10021411m	299.026	-2.40422	0.198382	-12.1191	8.36329e-34	8.46224e-32
Ciclev10004642m	399.141	-2.8752	0.237625	-12.0997	1.0596e-33	1.06686e-31
Ciclev10024488m	231.87	-2.52942	0.209353	-12.082	1.31421e-33	1.31672e-31
Ciclev10007846m	3015.36	-1.21099	0.100423	-12.0588	1.74221e-33	1.73702e-31
Ciclev10033755m	2400.12	1.59498	0.13252	12.0357	2.30613e-33	2.28811e-31
Ciclev10030965m	242.298	3.68779	0.306782	12.0209	2.76055e-33	2.72574e-31
Ciclev10015905m	2645	-2.81781	0.234912	-11.9952	3.76721e-33	3.70183e-31
Ciclev10031433m	367.754	-3.48215	0.290624	-11.9816	4.43451e-33	4.33669e-31
Ciclev10003524m	1276	7.97389	0.666251	11.9683	5.20818e-33	5.06905e-31
Ciclev10020118m	2186.41	3.52477	0.295769	11.9173	9.61676e-33	9.31549e-31
Ciclev10033125m	654.068	5.66058	0.475526	11.9038	1.13063e-32	1.09005e-30
Ciclev10001047m	2363.36	-2.0595	0.173094	-11.8981	1.21028e-32	1.16135e-30
Ciclev10001322m	1336.2	-2.37039	0.199397	-11.8878	1.3701e-32	1.30857e-30
Ciclev10013083m	4280.28	1.76979	0.149245	11.8583	1.94991e-32	1.85368e-30
Ciclev10032221m	3431.18	3.03689	0.256958	11.8186	3.12739e-32	2.9593e-30
Ciclev10020996m	3191.41	-2.05937	0.174353	-11.8115	3.40371e-32	3.20592e-30
Ciclev10029116m	48445.5	-1.21547	0.102997	-11.8011	3.85372e-32	3.61313e-30
Ciclev10001167m	382.708	2.43605	0.206447	11.7998	3.91033e-32	3.64946e-30
Ciclev10029600m	353.933	-4.69887	0.399971	-11.748	7.22932e-32	6.71636e-30
Ciclev10000273m	2135.44	-1.67825	0.143316	-11.7101	1.13098e-31	1.04598e-29
Ciclev10011184m	4264.73	-2.06259	0.176228	-11.7041	1.21455e-31	1.1182e-29
Ciclev10023902m	197.611	-2.52615	0.21662	-11.6617	2.00056e-31	1.83361e-29
Ciclev10020357m	2033.28	-1.46241	0.125486	-11.654	2.1887e-31	1.98821e-29
Ciclev10020972m	939.922	1.90138	0.163147	11.6544	2.17939e-31	1.98821e-29
Ciclev10031076m	3261.6	-3.9471	0.339395	-11.6298	2.90695e-31	2.62899e-29
Ciclev10033065m	4451.53	1.81909	0.156696	11.6091	3.70685e-31	3.33764e-29
Ciclev10030815m	669.158	2.57257	0.222359	11.5695	5.88507e-31	5.27566e-29
Ciclev10028136m	4183.52	-1.33697	0.115675	-11.558	6.72858e-31	6.00548e-29
Ciclev10026722m	27119.7	-1.74019	0.150787	-11.5407	8.22502e-31	7.30918e-29
Ciclev10032912m	5896.46	1.58018	0.137067	11.5285	9.47869e-31	8.38679e-29
Ciclev10000389m	673.747	3.91196	0.339998	11.5058	1.23275e-30	1.08604e-28
Ciclev10028349m	6315.12	1.68815	0.146736	11.5047	1.24905e-30	1.09568e-28
Ciclev10020494m	2907.4	-2.09319	0.181956	-11.5038	1.262e-30	1.10231e-28
Ciclev10013654m	980.107	2.55392	0.222239	11.4918	1.45069e-30	1.26173e-28
Ciclev10028594m	86843.7	-2.58346	0.224844	-11.49	1.48111e-30	1.28273e-28
Ciclev10031140m	1220.44	2.07231	0.18054	11.4784	1.69386e-30	1.46079e-28
Ciclev10032633m	1548.03	1.91713	0.167068	11.4752	1.75824e-30	1.50994e-28
Ciclev10020737m	3076.92	-3.92795	0.342426	-11.4709	1.84671e-30	1.57928e-28
Ciclev10023499m	455.793	-2.08965	0.182382	-11.4576	2.1548e-30	1.83508e-28
Ciclev10013720m	379.748	-5.50713	0.48084	-11.4531	2.26769e-30	1.9232e-28
Ciclev10004565m	799.312	2.67698	0.234077	11.4363	2.75226e-30	2.32452e-28
Ciclev10008445m	1470.28	1.47934	0.12941	11.4315	2.91052e-30	2.44807e-28
Ciclev10004689m	2737.94	-2.61032	0.228836	-11.407	3.85925e-30	3.23276e-28
Ciclev10020325m	976.631	1.2487	0.109588	11.3945	4.45175e-30	3.71385e-28
Ciclev10016719m	1795.28	-2.09952	0.184272	-11.3936	4.50256e-30	3.74097e-28
Ciclev10029033m	391.495	3.03425	0.266576	11.3823	5.12084e-30	4.23744e-28
Ciclev10013235m	2398.75	1.66458	0.146467	11.3648	6.25744e-30	5.15709e-28
Ciclev10012410m	882.809	-1.51757	0.133559	-11.3625	6.42675e-30	5.27535e-28
Ciclev10004323m	281.402	2.08123	0.183194	11.3608	6.55376e-30	5.35809e-28
Ciclev10030498m	898.458	1.8867	0.166326	11.3434	8.00086e-30	6.51512e-28
Ciclev10004289m	1052.88	-1.60685	0.141771	-11.3341	8.89676e-30	7.21591e-28
Ciclev10029003m	19587.6	-1.22293	0.107964	-11.3273	9.61497e-30	7.7676e-28
Ciclev10014585m	3037	-1.5228	0.134574	-11.3157	1.0977e-29	8.83299e-28
Ciclev10019627m	277.046	4.17547	0.369155	11.3109	1.15907e-29	9.29031e-28
Ciclev10007611m	434.881	1.9916	0.176238	11.3006	1.30281e-29	1.04017e-27
Ciclev10025170m	7212.19	3.36406	0.297822	11.2955	1.38073e-29	1.09809e-27
Ciclev10003006m	4618.2	1.88004	0.166717	11.2769	1.70737e-29	1.3526e-27
Ciclev10023053m	1602.85	2.76891	0.245662	11.2712	1.82018e-29	1.43639e-27
Ciclev10008570m	1043.58	1.82431	0.161879	11.2696	1.85477e-29	1.45807e-27
Ciclev10006127m	4196.52	1.1108	0.0985994	11.2658	1.93653e-29	1.5165e-27
Ciclev10001461m	821.8	-2.31474	0.205535	-11.262	2.02112e-29	1.5767e-27
Ciclev10031613m	1231.21	2.96385	0.263518	11.2472	2.38957e-29	1.85705e-27
Ciclev10022774m	2461.63	1.65389	0.147153	11.2392	2.61609e-29	2.02539e-27
Ciclev10011256m	324.242	-3.64011	0.324746	-11.2091	3.67887e-29	2.83745e-27
Ciclev10010966m	1394.68	2.84218	0.254084	11.186	4.77475e-29	3.66884e-27
Ciclev10020144m	558.223	-1.84236	0.164771	-11.1813	5.03368e-29	3.85331e-27
Ciclev10032029m	606.05	4.35304	0.389359	11.18	5.10727e-29	3.89505e-27
Ciclev10024790m	1810.24	2.0543	0.18396	11.1671	5.90628e-29	4.48767e-27
Ciclev10008100m	939.605	-1.2944	0.116081	-11.1508	7.09463e-29	5.37063e-27
Ciclev10028849m	1504.8	1.12879	0.101371	11.1352	8.45561e-29	6.37728e-27
Ciclev10009798m	6468.13	2.12038	0.190496	11.1308	8.88107e-29	6.67353e-27
Ciclev10001600m	1259.58	3.15337	0.283569	11.1203	9.99284e-29	7.48145e-27
Ciclev10005753m	758.676	-3.08935	0.277852	-11.1187	1.01759e-28	7.59067e-27
Ciclev10023278m	1080.17	1.44733	0.130178	11.1181	1.02402e-28	7.61092e-27
Ciclev10012370m	44182.5	-2.03468	0.18308	-11.1136	1.07732e-28	7.97801e-27
Ciclev10032920m	104.505	-3.33294	0.29995	-11.1116	1.1012e-28	8.12539e-27
Ciclev10001454m	8101.31	1.85964	0.167421	11.1075	1.1529e-28	8.47628e-27
Ciclev10010001m	402.235	-1.68256	0.151536	-11.1034	1.20816e-28	8.85071e-27
Ciclev10011889m	1239.6	-2.61029	0.235098	-11.103	1.21342e-28	8.85754e-27
Ciclev10020168m	5331.47	-2.3938	0.216045	-11.0801	1.5663e-28	1.13927e-26
Ciclev10004446m	15572.7	-2.10542	0.190219	-11.0684	1.78596e-28	1.29444e-26
Ciclev10007687m	1355.72	4.06281	0.367093	11.0675	1.80306e-28	1.30222e-26
Ciclev10015219m	1064.64	1.47927	0.133667	11.0668	1.81697e-28	1.30764e-26
Ciclev10005766m	16471.2	-1.54175	0.139419	-11.0584	1.99651e-28	1.43181e-26
Ciclev10001572m	130.015	3.70863	0.335399	11.0574	2.01971e-28	1.44338e-26
Ciclev10002001m	6751.25	-2.66366	0.240982	-11.0533	2.11194e-28	1.50404e-26
Ciclev10004215m	14260.1	-1.1849	0.107311	-11.0417	2.40327e-28	1.70557e-26
Ciclev10000638m	829.894	-3.64454	0.330083	-11.0413	2.4156e-28	1.70839e-26
Ciclev10017987m	1636.01	3.07306	0.279463	10.9963	3.98058e-28	2.80549e-26
Ciclev10030633m	1017.35	3.29124	0.299598	10.9855	4.48653e-28	3.15121e-26
Ciclev10013157m	4131.38	1.80427	0.16447	10.9702	5.31696e-28	3.72169e-26
Ciclev10013658m	1054.39	-1.38666	0.126488	-10.9627	5.7722e-28	4.02656e-26
Ciclev10025657m	1533.29	4.56735	0.416997	10.953	6.43145e-28	4.47117e-26
Ciclev10032494m	9845.64	1.48681	0.135966	10.9352	7.82457e-28	5.42123e-26
Ciclev10027745m	13243	-2.83683	0.259697	-10.9236	8.89034e-28	6.13884e-26
Ciclev10025812m	4544.64	-1.46624	0.134563	-10.8963	1.20054e-27	8.26193e-26
Ciclev10029278m	474.05	4.49188	0.412727	10.8834	1.383e-27	9.48565e-26
Ciclev10002968m	154.763	3.04409	0.27978	10.8803	1.43082e-27	9.78075e-26
Ciclev10030851m	5331.26	-1.98523	0.182512	-10.8773	1.47913e-27	1.00773e-25
Ciclev10004728m	1355.71	-2.14344	0.197124	-10.8736	1.54034e-27	1.04595e-25
Ciclev10002302m	669.251	-2.28009	0.210054	-10.8548	1.89295e-27	1.28113e-25
Ciclev10031583m	916.098	1.68738	0.155469	10.8535	1.91974e-27	1.29497e-25
Ciclev10031498m	3991.47	6.51151	0.599996	10.8526	1.93876e-27	1.3035e-25
Ciclev10025621m	4149.74	-0.93717	0.0865292	-10.8307	2.46334e-27	1.65076e-25
Ciclev10018478m	1188.71	1.26538	0.116924	10.8223	2.70059e-27	1.80383e-25
Ciclev10012109m	716.206	-2.66881	0.246615	-10.8218	2.71502e-27	1.80757e-25
Ciclev10019860m	3346.93	2.00043	0.185422	10.7885	3.89933e-27	2.58761e-25
Ciclev10019526m	4110.21	1.75074	0.16259	10.7679	4.88213e-27	3.22932e-25
Ciclev10002602m	352.58	3.78902	0.351901	10.7673	4.91261e-27	3.239e-25
Ciclev10014676m	435.1	2.12654	0.197511	10.7667	4.94576e-27	3.25037e-25
Ciclev10008413m	634.969	3.30014	0.3067	10.7602	5.30761e-27	3.477e-25
Ciclev10031678m	1733.75	-1.67381	0.155567	-10.7594	5.34996e-27	3.49354e-25
Ciclev10032636m	5377.72	1.4409	0.133956	10.7565	5.52317e-27	3.59516e-25
Ciclev10021545m	2867.23	-1.48527	0.138086	-10.7561	5.54551e-27	3.59825e-25
Ciclev10015490m	13915.3	-4.09554	0.381716	-10.7293	7.41568e-27	4.79649e-25
Ciclev10024562m	1264.92	-2.01164	0.187589	-10.7237	7.87947e-27	5.08039e-25
Ciclev10032173m	1808.09	2.45687	0.229299	10.7147	8.6856e-27	5.58255e-25
Ciclev10024243m	2791.26	-1.05693	0.0987095	-10.7075	9.39003e-27	6.01639e-25
Ciclev10031443m	216285	-3.48023	0.325288	-10.6989	1.02957e-26	6.57605e-25
Ciclev10009511m	181.428	-3.31879	0.310517	-10.688	1.15881e-26	7.37851e-25
Ciclev10017238m	373.715	3.44922	0.323067	10.6765	1.31119e-26	8.32279e-25
Ciclev10018122m	1377.8	1.18932	0.111467	10.6697	1.41073e-26	8.92688e-25
Ciclev10010984m	1528.55	2.87269	0.269266	10.6686	1.42815e-26	9.00924e-25
Ciclev10021279m	599.607	-1.33908	0.125559	-10.665	1.48462e-26	9.33667e-25
Ciclev10001812m	6612.21	-2.17328	0.204173	-10.6443	1.85355e-26	1.1621e-24
Ciclev10030964m	1346	-2.06484	0.194058	-10.6403	1.93423e-26	1.20898e-24
Ciclev10014442m	2753.14	2.09247	0.196763	10.6345	2.05993e-26	1.28363e-24
Ciclev10005909m	7642.97	1.45735	0.137098	10.63	2.16065e-26	1.3423e-24
Ciclev10026133m	2978.95	-2.48268	0.233686	-10.624	2.30535e-26	1.42785e-24
Ciclev10020503m	10802.6	-1.74729	0.164531	-10.6198	2.41071e-26	1.48859e-24
Ciclev10006927m	244.456	3.37942	0.319037	10.5926	3.22661e-26	1.98641e-24
Ciclev10019245m	1045.74	3.72469	0.35165	10.592	3.24492e-26	1.99168e-24
Ciclev10004221m	1699.62	-1.66849	0.1576	-10.5869	3.42862e-26	2.09813e-24
Ciclev10006124m	5970	1.1145	0.105347	10.5793	3.71645e-26	2.26748e-24
Ciclev10011107m	1080.95	1.95476	0.184904	10.5718	4.02879e-26	2.45073e-24
Ciclev10017054m	1905.97	-1.25154	0.118503	-10.5613	4.50465e-26	2.73206e-24
Ciclev10000116m	1409.21	2.17618	0.206148	10.5564	4.74404e-26	2.86874e-24
Ciclev10015766m	1958.93	2.59548	0.245909	10.5546	4.83516e-26	2.91522e-24
Ciclev10026831m	897.341	4.38763	0.416474	10.5352	5.94716e-26	3.57512e-24
Ciclev10028468m	1019.96	-2.34203	0.222766	-10.5134	7.49573e-26	4.49282e-24
Ciclev10002684m	926.121	-3.54599	0.337312	-10.5125	7.56733e-26	4.52248e-24
Ciclev10007232m	9695.99	-4.02728	0.383127	-10.5116	7.63867e-26	4.5518e-24
Ciclev10009009m	1581.24	-3.70154	0.352336	-10.5057	8.13227e-26	4.83185e-24
Ciclev10015321m	2348.56	-1.46416	0.139407	-10.5028	8.388e-26	4.96934e-24
Ciclev10012331m	24748.7	2.32374	0.221332	10.4989	8.73787e-26	5.16165e-24
Ciclev10011671m	130.936	5.54174	0.527877	10.4982	8.80592e-26	5.18687e-24
Ciclev10031574m	1383.15	-1.35878	0.129512	-10.4915	9.44732e-26	5.54867e-24
Ciclev10032474m	5014.52	1.51938	0.144868	10.4881	9.80258e-26	5.74083e-24
Ciclev10032694m	3406.13	1.71299	0.163389	10.4841	1.02178e-25	5.96692e-24
Ciclev10028052m	1775.24	-3.26006	0.311464	-10.4669	1.22607e-25	7.13949e-24
Ciclev10025392m	564.653	4.6752	0.446989	10.4593	1.32801e-25	7.71115e-24
Ciclev10028017m	2866.34	-0.886727	0.0848192	-10.4543	1.40009e-25	8.10663e-24
Ciclev10021689m	3288.48	-1.81325	0.173456	-10.4537	1.40943e-25	8.13767e-24
Ciclev10014902m	1898.47	-3.23971	0.309923	-10.4533	1.41519e-25	8.14791e-24
Ciclev10000183m	937.794	1.42285	0.136132	10.452	1.43537e-25	8.24088e-24
Ciclev10014738m	3601.88	-2.18123	0.209015	-10.4357	1.70265e-25	9.74805e-24
Ciclev10000567m	2405.18	2.15524	0.206901	10.4168	2.07917e-25	1.18704e-23
Ciclev10030528m	1288.91	1.34236	0.128883	10.4153	2.1113e-25	1.20203e-23
Ciclev10023147m	252.436	-1.82661	0.175465	-10.4101	2.22979e-25	1.26596e-23
Ciclev10014179m	702.704	1.41795	0.136285	10.4043	2.37114e-25	1.34249e-23
Ciclev10002793m	34349.1	-2.91731	0.28045	-10.4022	2.42187e-25	1.36742e-23
Ciclev10027840m	11486.5	1.1119	0.106941	10.3973	2.55026e-25	1.43595e-23
Ciclev10026659m	1934.22	-2.12053	0.204042	-10.3927	2.67772e-25	1.50357e-23
Ciclev10023308m	2293.77	1.89785	0.182865	10.3784	3.10816e-25	1.74049e-23
Ciclev10012499m	7451.58	1.35338	0.130601	10.3627	3.66445e-25	2.04638e-23
Ciclev10026473m	204.026	2.54919	0.24658	10.3382	4.73351e-25	2.63619e-23
Ciclev10014609m	3919.16	0.897262	0.0868963	10.3257	5.39427e-25	2.99602e-23
Ciclev10027703m	3166.13	1.56683	0.151783	10.3228	5.55741e-25	3.07827e-23
Ciclev10015385m	12385.8	-1.29779	0.125729	-10.3221	5.59614e-25	3.09134e-23
Ciclev10019485m	1736.78	-1.19313	0.115617	-10.3197	5.74067e-25	3.16263e-23
Ciclev10013090m	2718.51	-2.90645	0.281865	-10.3115	6.25155e-25	3.43482e-23
Ciclev10005759m	4323.75	-1.33142	0.129265	-10.2999	7.05005e-25	3.86316e-23
Ciclev10002627m	1638.27	-1.50201	0.14587	-10.297	7.27295e-25	3.97465e-23
Ciclev10018995m	4014.03	2.75146	0.267231	10.2962	7.33311e-25	3.99684e-23
Ciclev10000758m	1854.08	2.68741	0.261017	10.2959	7.35367e-25	3.99739e-23
Ciclev10021401m	1728.04	1.72066	0.167456	10.2753	9.10961e-25	4.93876e-23
Ciclev10009626m	1621.47	1.49487	0.145773	10.2548	1.12556e-24	6.08608e-23
Ciclev10008210m	2792.39	-1.59297	0.155464	-10.2466	1.22635e-24	6.61354e-23
Ciclev10017460m	791.468	1.97199	0.192887	10.2235	1.556e-24	8.36925e-23
Ciclev10002629m	515.715	2.60812	0.255202	10.2198	1.61665e-24	8.67265e-23
Ciclev10008158m	2792.36	-1.24772	0.12212	-10.2171	1.66165e-24	8.89067e-23
Ciclev10011230m	2632.86	-1.36026	0.133269	-10.2069	1.84751e-24	9.85932e-23
Ciclev10022060m	548.151	1.41421	0.138569	10.2058	1.86717e-24	9.93832e-23
Ciclev10025327m	2101.78	1.57793	0.154973	10.182	2.38599e-24	1.26668e-22
Ciclev10002513m	1930.39	1.63817	0.161024	10.1735	2.60428e-24	1.37899e-22
Ciclev10016510m	1301.93	-4.36782	0.429608	-10.167	2.78338e-24	1.47001e-22
Ciclev10004294m	1650.6	1.40207	0.137909	10.1666	2.79445e-24	1.47205e-22
Ciclev10007293m	8032.67	1.25136	0.123259	10.1523	3.23784e-24	1.70124e-22
Ciclev10009702m	379.496	-1.47997	0.145876	-10.1454	3.47323e-24	1.81561e-22
Ciclev10014159m	865.973	3.26191	0.321516	10.1454	3.47328e-24	1.81561e-22
Ciclev10014199m	27023.1	6.00937	0.592609	10.1405	3.65135e-24	1.90382e-22
Ciclev10022990m	4213.09	1.0809	0.106632	10.1367	3.79573e-24	1.97407e-22
Ciclev10032149m	1049.33	-2.08156	0.205421	-10.1331	3.93801e-24	2.04287e-22
Ciclev10010992m	1221.43	1.06588	0.105226	10.1294	4.09003e-24	2.11636e-22
Ciclev10002352m	591.469	2.25383	0.222837	10.1142	4.77737e-24	2.46577e-22
Ciclev10016485m	1663.08	2.61845	0.258896	10.1139	4.79378e-24	2.46801e-22
Ciclev10020819m	250.146	4.1672	0.412279	10.1077	5.10562e-24	2.62195e-22
Ciclev10022376m	1809.12	1.71882	0.170091	10.1053	5.23388e-24	2.68109e-22
Ciclev10022601m	3064.57	1.917	0.189772	10.1016	5.43463e-24	2.77696e-22
Ciclev10020323m	156.416	-2.56557	0.25406	-10.0983	5.62055e-24	2.8648e-22
Ciclev10016771m	1224.95	-2.50622	0.248251	-10.0955	5.78347e-24	2.94051e-22
Ciclev10000591m	5482.41	-2.35983	0.233866	-10.0905	6.0853e-24	3.08629e-22
Ciclev10019706m	642.027	-1.81386	0.179785	-10.089	6.17718e-24	3.12513e-22
Ciclev10025436m	924.575	2.27626	0.225642	10.0879	6.24769e-24	3.153e-22
Ciclev10013058m	1288.75	1.99145	0.197414	10.0877	6.26391e-24	3.1534e-22
Ciclev10005611m	1509.38	1.62068	0.160743	10.0824	6.60635e-24	3.31762e-22
Ciclev10016798m	155.254	-2.6076	0.258697	-10.0798	6.7889e-24	3.40094e-22
Ciclev10033966m	374.937	1.96822	0.195344	10.0757	7.0783e-24	3.53725e-22
Ciclev10026727m	4542.17	1.53994	0.152909	10.0709	7.42623e-24	3.70207e-22
Ciclev10008735m	1246.13	-2.66888	0.265457	-10.0539	8.82952e-24	4.39092e-22
Ciclev10007395m	1283.27	2.48559	0.247264	10.0524	8.96625e-24	4.44809e-22
Ciclev10013867m	2406.65	2.05321	0.204474	10.0414	1.00256e-23	4.9616e-22
Ciclev10014611m	3405.76	-1.65278	0.164682	-10.0362	1.0572e-23	5.21934e-22
Ciclev10002597m	3963.03	2.15023	0.214271	10.0351	1.06863e-23	5.26307e-22
Ciclev10004477m	1841.65	2.10977	0.210559	10.0199	1.24653e-23	6.12448e-22
Ciclev10014350m	1840.83	-1.48059	0.147819	-10.0162	1.29322e-23	6.33863e-22
Ciclev10008768m	325.1	3.45599	0.345079	10.0151	1.30853e-23	6.39836e-22
Ciclev10024198m	540.363	-2.16019	0.215903	-10.0053	1.44389e-23	7.04334e-22
Ciclev10014470m	1001.42	2.76073	0.276128	9.99801	1.55485e-23	7.56658e-22
Ciclev10021708m	1165.55	3.30202	0.330636	9.98686	1.74013e-23	8.4381e-22
Ciclev10030882m	301.324	2.04207	0.204483	9.9865	1.74633e-23	8.4381e-22
Ciclev10031987m	482.302	3.49341	0.349812	9.98653	1.74578e-23	8.4381e-22
Ciclev10004843m	1452.35	2.31566	0.231983	9.98205	1.82645e-23	8.80443e-22
Ciclev10000146m	3638.1	-1.69047	0.169402	-9.97907	1.88227e-23	9.05219e-22
Ciclev10032141m	11202.3	1.37016	0.137402	9.97189	2.02332e-23	9.70765e-22
Ciclev10016267m	557.123	2.66328	0.267184	9.96798	2.10473e-23	1.00746e-21
Ciclev10026371m	591.319	2.19424	0.220294	9.96052	2.26884e-23	1.08348e-21
Ciclev10028346m	1821.54	-2.53159	0.25449	-9.9477	2.58089e-23	1.22962e-21
Ciclev10012325m	596.313	1.377	0.138545	9.93903	2.81547e-23	1.33827e-21
Ciclev10028112m	5078.45	-1.30568	0.131375	-9.93856	2.82873e-23	1.34145e-21
Ciclev10020713m	1045.43	-1.53772	0.154727	-9.93826	2.83753e-23	1.34251e-21
Ciclev10009608m	1204.03	-2.5022	0.251982	-9.93009	3.07981e-23	1.45377e-21
Ciclev10005464m	670.125	1.61956	0.163116	9.92884	3.1185e-23	1.46864e-21
Ciclev10001327m	8143.17	1.21683	0.122581	9.92679	3.18343e-23	1.49577e-21
Ciclev10012107m	2403.75	-1.24114	0.125043	-9.92568	3.21908e-23	1.50905e-21
Ciclev10011910m	1891.24	-2.40337	0.242456	-9.9126	3.66967e-23	1.71635e-21
Ciclev10029592m	1201.05	1.9126	0.192994	9.91017	3.76e-23	1.75458e-21
Ciclev10010820m	403.514	-3.32518	0.33588	-9.89992	4.16598e-23	1.9396e-21
Ciclev10022697m	395.222	2.97052	0.300152	9.89672	4.30171e-23	1.99824e-21
Ciclev10011875m	6979.1	1.67621	0.169379	9.89622	4.32323e-23	2.00368e-21
Ciclev10026233m	771.872	1.32455	0.133988	9.88561	4.80652e-23	2.22264e-21
Ciclev10011945m	3398.93	-1.1504	0.116459	-9.8781	5.18046e-23	2.39014e-21
Ciclev10028853m	187.918	-2.94677	0.298442	-9.87383	5.40579e-23	2.48849e-21
Ciclev10017115m	3997.65	1.1416	0.115623	9.87343	5.42751e-23	2.49287e-21
Ciclev10029025m	1271.2	-3.12421	0.316508	-9.87089	5.56687e-23	2.55115e-21
Ciclev10031241m	5171.84	3.82645	0.388241	9.85585	6.46681e-23	2.95694e-21
Ciclev10025033m	241.411	2.87139	0.291922	9.83617	7.86479e-23	3.58814e-21
Ciclev10029277m	515.755	3.2097	0.326584	9.8281	8.52107e-23	3.87889e-21
Ciclev10029621m	5059.5	1.44267	0.146837	9.82497	8.78995e-23	3.99239e-21
Ciclev10002449m	477.235	2.28356	0.232509	9.82138	9.10892e-23	4.1281e-21
Ciclev10028678m	700.952	-1.55464	0.15835	-9.81773	9.4447e-23	4.2708e-21
Ciclev10024768m	1261.26	2.91718	0.297189	9.81591	9.617e-23	4.33911e-21
Ciclev10014586m	34268.5	-3.19965	0.326274	-9.80665	1.05408e-22	4.74545e-21
Ciclev10010448m	202.192	3.41754	0.34853	9.80557	1.0654e-22	4.78585e-21
Ciclev10002021m	444.68	2.33405	0.23824	9.79703	1.15942e-22	5.19679e-21
Ciclev10009804m	3154.39	-1.48191	0.15135	-9.79129	1.22715e-22	5.48833e-21
Ciclev10025400m	69134.5	-4.54832	0.465544	-9.76991	1.51586e-22	6.76476e-21
Ciclev10007392m	5303.03	-1.7099	0.175042	-9.76848	1.53741e-22	6.84599e-21
Ciclev10007776m	4857.55	-2.42172	0.24797	-9.76619	1.57253e-22	6.98714e-21
Ciclev10008909m	6093.92	1.72157	0.176306	9.76471	1.59565e-22	7.07453e-21
Ciclev10015245m	1333.09	2.79721	0.286483	9.76397	1.60734e-22	7.11093e-21
Ciclev10007333m	4825.98	3.14267	0.322017	9.75932	1.68274e-22	7.4284e-21
Ciclev10030569m	2891.39	1.48228	0.152074	9.7471	1.89812e-22	8.36113e-21
Ciclev10018947m	1789.67	-1.44683	0.14845	-9.74625	1.91414e-22	8.41355e-21
Ciclev10002679m	914.355	-1.22254	0.125491	-9.74207	1.99447e-22	8.74785e-21
Ciclev10007631m	1174.19	2.08511	0.214067	9.74046	2.02633e-22	8.86856e-21
Ciclev10025646m	4074.56	-0.889739	0.0913707	-9.73768	2.08246e-22	9.09474e-21
Ciclev10002418m	2635.43	-1.25067	0.128456	-9.73621	2.11283e-22	9.18812e-21
Ciclev10014704m	492.237	4.29886	0.44153	9.73628	2.11151e-22	9.18812e-21
Ciclev10011567m	2115.66	1.7072	0.175363	9.73523	2.13334e-22	9.25759e-21
Ciclev10009361m	1267.39	-1.51222	0.15546	-9.72737	2.30484e-22	9.98065e-21
Ciclev10027386m	368.737	-1.60186	0.164988	-9.70896	2.76147e-22	1.19327e-20
Ciclev10033015m	1379.49	1.37388	0.141777	9.69046	3.31037e-22	1.42744e-20
Ciclev10027867m	544.877	1.65259	0.170734	9.67935	3.69071e-22	1.58809e-20
Ciclev10014965m	1046.62	-1.53837	0.15902	-9.67402	3.88811e-22	1.66952e-20
Ciclev10021171m	1299.08	-2.57437	0.266194	-9.67104	4.00281e-22	1.71517e-20
Ciclev10020953m	285.444	2.248	0.232572	9.6658	4.21325e-22	1.80156e-20
Ciclev10024792m	540.889	3.26078	0.337542	9.66037	4.44262e-22	1.89567e-20
Ciclev10028316m	244.865	3.15262	0.326605	9.6527	4.78778e-22	2.0387e-20
Ciclev10010605m	1143.71	-1.98279	0.205436	-9.65162	4.83852e-22	2.05602e-20
Ciclev10004852m	51285.4	1.55707	0.161395	9.64759	5.03248e-22	2.134e-20
Ciclev10031016m	407.774	1.93785	0.201243	9.62937	6.00951e-22	2.54303e-20
Ciclev10014341m	6174.83	-1.07581	0.111782	-9.62422	6.31847e-22	2.66825e-20
Ciclev10027319m	691.997	-1.3852	0.14408	-9.6141	6.97141e-22	2.93791e-20
Ciclev10014769m	5393.17	-1.3152	0.136849	-9.61064	7.21002e-22	3.03222e-20
Ciclev10031768m	704.076	2.30068	0.23961	9.6018	7.85625e-22	3.2972e-20
Ciclev10004798m	560.859	2.50935	0.261378	9.60049	7.95665e-22	3.3325e-20
Ciclev10028625m	1432.33	-2.56186	0.267072	-9.59238	8.60722e-22	3.59761e-20
Ciclev10031886m	60313	-1.78125	0.185726	-9.59072	8.74756e-22	3.6488e-20
Ciclev10031387m	1457.91	1.38315	0.144412	9.57778	9.91558e-22	4.12759e-20
Ciclev10018943m	10311.3	-2.05231	0.214289	-9.57729	9.96198e-22	4.13847e-20
Ciclev10016549m	614.997	1.68988	0.176491	9.57484	1.02017e-21	4.22946e-20
Ciclev10032517m	3763.02	-1.98691	0.207607	-9.57056	1.06326e-21	4.3992e-20
Ciclev10025096m	610.501	2.68705	0.280966	9.56363	1.13694e-21	4.69451e-20
Ciclev10029569m	3004.93	2.51555	0.263162	9.55895	1.18959e-21	4.90202e-20
Ciclev10033819m	1654.7	-2.08417	0.218146	-9.554	1.24781e-21	5.13158e-20
Ciclev10012447m	1176.36	4.21587	0.44148	9.5494	1.30448e-21	5.35387e-20
Ciclev10015030m	4564.4	-1.15326	0.12084	-9.5437	1.37824e-21	5.64526e-20
Ciclev10020578m	1055.78	2.09212	0.219327	9.53884	1.44436e-21	5.90426e-20
Ciclev10030737m	2417.94	-1.39017	0.145775	-9.53645	1.47799e-21	6.02967e-20
Ciclev10003116m	362.126	2.62569	0.275388	9.53452	1.50581e-21	6.13094e-20
Ciclev10025257m	1647.68	3.83098	0.402139	9.52651	1.62663e-21	6.60967e-20
Ciclev10031852m	949.227	1.30144	0.136627	9.52552	1.64223e-21	6.65984e-20
Ciclev10026743m	201.299	2.65202	0.27845	9.5242	1.6632e-21	6.73152e-20
Ciclev10001527m	686.794	-1.39066	0.146194	-9.51242	1.86286e-21	7.5247e-20
Ciclev10017814m	671.003	-1.72405	0.181292	-9.50981	1.91003e-21	7.70001e-20
Ciclev10029428m	2823.05	-1.39226	0.146489	-9.50421	2.01576e-21	8.11025e-20
Ciclev10012147m	591.626	-1.60464	0.168886	-9.50129	2.073e-21	8.32417e-20
Ciclev10005926m	4062.44	3.22198	0.339257	9.49716	2.15686e-21	8.64392e-20
Ciclev10002326m	137.306	-2.65651	0.279725	-9.49689	2.1626e-21	8.64997e-20
Ciclev10018516m	11811.3	-0.762994	0.0803734	-9.49311	2.24251e-21	8.95208e-20
Ciclev10028390m	1862.83	-0.991273	0.104433	-9.49199	2.26669e-21	9.03097e-20
Ciclev10014031m	1739.55	1.1916	0.125595	9.48769	2.36214e-21	9.39294e-20
Ciclev10021287m	698.803	-1.63673	0.172591	-9.48327	2.46446e-21	9.7808e-20
Ciclev10018991m	25937.9	-1.5455	0.163175	-9.47142	2.76059e-21	1.09348e-19
Ciclev10007177m	2583.14	2.42564	0.256431	9.45924	3.10188e-21	1.22629e-19
Ciclev10024894m	1034.84	-1.20834	0.127889	-9.44838	3.441e-21	1.35774e-19
Ciclev10013510m	2885.29	2.29162	0.24273	9.44106	3.69019e-21	1.45325e-19
Ciclev10020341m	294.46	3.03438	0.32145	9.43967	3.73971e-21	1.46992e-19
Ciclev10031097m	5217.62	2.11274	0.224	9.43192	4.02662e-21	1.57966e-19
Ciclev10028959m	623.307	6.09512	0.646303	9.43076	4.07144e-21	1.59418e-19
Ciclev10016417m	1328.29	-1.12711	0.119554	-9.42764	4.19406e-21	1.63905e-19
Ciclev10012378m	987.089	-1.47183	0.156212	-9.42203	4.42448e-21	1.7258e-19
Ciclev10007209m	272.17	2.37411	0.252012	9.42062	4.48423e-21	1.74578e-19
Ciclev10027687m	1656.47	1.1761	0.124856	9.4197	4.52397e-21	1.7579e-19
Ciclev10015195m	764.179	-1.14235	0.121276	-9.41946	4.53401e-21	1.75846e-19
Ciclev10009701m	1220.25	-2.77013	0.294121	-9.41835	4.58238e-21	1.77385e-19
Ciclev10032308m	6861.62	-1.78645	0.190019	-9.40142	5.38318e-21	2.0799e-19
Ciclev10025731m	113.451	3.24557	0.345241	9.40088	5.41082e-21	2.08664e-19
Ciclev10005222m	899.052	-4.48906	0.477527	-9.40066	5.42242e-21	2.08717e-19
Ciclev10007342m	3067.93	0.907393	0.0965337	9.39975	5.46903e-21	2.10116e-19
Ciclev10023024m	5758.63	1.17232	0.124762	9.39648	5.64195e-21	2.16352e-19
Ciclev10012166m	9365.1	-0.735354	0.0782642	-9.39578	5.6793e-21	2.17377e-19
Ciclev10004730m	1427.25	-1.4781	0.157429	-9.38894	6.06078e-21	2.31545e-19
Ciclev10032800m	6744.83	1.79891	0.191806	9.37878	6.67377e-21	2.54487e-19
Ciclev10016875m	3798.07	1.66194	0.177389	9.3689	7.32936e-21	2.78966e-19
Ciclev10032930m	4062.39	2.29201	0.244657	9.36826	7.37362e-21	2.80129e-19
Ciclev10019480m	4700.46	1.66872	0.178266	9.36085	7.9099e-21	2.99945e-19
Ciclev10000457m	1410.83	-1.54616	0.165209	-9.35879	8.06579e-21	3.04867e-19
Ciclev10033116m	2020.21	2.34187	0.250238	9.35856	8.08311e-21	3.04867e-19
Ciclev10033739m	1721.57	1.8273	0.195255	9.35854	8.08443e-21	3.04867e-19
Ciclev10019294m	726.479	2.6275	0.280812	9.35677	8.22085e-21	3.0944e-19
Ciclev10014991m	6997.57	3.22648	0.344921	9.35425	8.41945e-21	3.15753e-19
Ciclev10018113m	183.735	-2.19042	0.234161	-9.35436	8.41112e-21	3.15753e-19
Ciclev10024111m	157.43	-2.87433	0.307342	-9.35221	8.58374e-21	3.21324e-19
Ciclev10000330m	2576.61	1.47697	0.157941	9.35138	8.65086e-21	3.23245e-19
Ciclev10027768m	1314.52	1.79923	0.192418	9.35065	8.71082e-21	3.24891e-19
Ciclev10008497m	1441.99	1.79967	0.192518	9.34805	8.92763e-21	3.32371e-19
Ciclev10031898m	512.053	2.71115	0.290428	9.33501	1.00981e-20	3.75265e-19
Ciclev10019278m	248.108	3.49788	0.37476	9.33366	1.02281e-20	3.79403e-19
Ciclev10002735m	8331.44	1.42083	0.152319	9.32798	1.07907e-20	3.99548e-19
Ciclev10016289m	477.129	-1.90092	0.203889	-9.3233	1.12778e-20	4.16829e-19
Ciclev10003492m	53.7717	-4.38265	0.470193	-9.32095	1.15301e-20	4.25384e-19
Ciclev10005247m	315.049	1.53711	0.164948	9.31877	1.17696e-20	4.33439e-19
Ciclev10013866m	13060.8	-2.79145	0.299649	-9.31573	1.21122e-20	4.45253e-19
Ciclev10029515m	17748.1	-1.68076	0.180498	-9.31179	1.25699e-20	4.61249e-19
Ciclev10001494m	14231.7	-2.60649	0.280037	-9.30767	1.30662e-20	4.78604e-19
Ciclev10006225m	3589.25	1.61177	0.173405	9.29479	1.47493e-20	5.39287e-19
Ciclev10016308m	2010.84	1.16324	0.125195	9.2914	1.5227e-20	5.55759e-19
Ciclev10033019m	1718.75	-1.76386	0.189954	-9.28573	1.60598e-20	5.8511e-19
Ciclev10010071m	867.152	-1.28382	0.138283	-9.28402	1.63199e-20	5.91454e-19
Ciclev10014563m	549.777	3.40563	0.366827	9.28402	1.63208e-20	5.91454e-19
Ciclev10016515m	410.398	-1.78146	0.191883	-9.28407	1.63127e-20	5.91454e-19
Ciclev10023003m	595.679	2.50609	0.269947	9.28362	1.63813e-20	5.92596e-19
Ciclev10014598m	490.229	-1.46487	0.15787	-9.27894	1.71167e-20	6.18106e-19
Ciclev10007733m	2508.28	-2.48829	0.268322	-9.27355	1.80043e-20	6.49013e-19
Ciclev10033093m	3144.85	0.936449	0.100997	9.27209	1.82537e-20	6.56845e-19
Ciclev10029532m	4061.84	1.24292	0.134173	9.26358	1.9769e-20	7.10122e-19
Ciclev10011395m	548.215	2.17118	0.234395	9.26291	1.98932e-20	7.12078e-19
Ciclev10025693m	164.926	-2.57775	0.278283	-9.26302	1.98722e-20	7.12078e-19
Ciclev10007963m	3715.37	0.991855	0.107122	9.25908	2.06193e-20	7.3678e-19
Ciclev10007443m	2444.83	3.15756	0.341034	9.25879	2.06767e-20	7.3754e-19
Ciclev10029344m	525.909	2.41411	0.26081	9.25621	2.1181e-20	7.54213e-19
Ciclev10013871m	2087.7	-1.66333	0.179726	-9.25477	2.14702e-20	7.6318e-19
Ciclev10017439m	2456.12	3.18126	0.343798	9.25326	2.1774e-20	7.72638e-19
Ciclev10020582m	7136.59	1.55722	0.168395	9.24742	2.29978e-20	8.14648e-19
Ciclev10028759m	512.923	2.13924	0.231468	9.24204	2.41838e-20	8.55179e-19
Ciclev10032528m	1201.28	2.78589	0.301507	9.23985	2.46834e-20	8.71336e-19
Ciclev10019626m	985.079	1.97327	0.213679	9.23475	2.58884e-20	9.12298e-19
Ciclev10000220m	7935.24	-1.8476	0.200145	-9.23129	2.67394e-20	9.40667e-19
Ciclev10030711m	3012.6	-0.880497	0.0954814	-9.22166	2.92545e-20	1.02738e-18
Ciclev10007619m	220.24	2.8843	0.312829	9.22007	2.96919e-20	1.04095e-18
Ciclev10016302m	4967.85	-2.24556	0.243595	-9.21843	3.0148e-20	1.05401e-18
Ciclev10018865m	6627.04	-1.07059	0.116136	-9.21836	3.01676e-20	1.05401e-18
Ciclev10015119m	1441.76	-0.977538	0.106087	-9.21453	3.12657e-20	1.09051e-18
Ciclev10028573m	2663.95	2.61924	0.284318	9.21238	3.18966e-20	1.11062e-18
Ciclev10018774m	2956.24	1.453	0.157848	9.20506	3.41467e-20	1.18695e-18
Ciclev10029763m	527.949	-1.57041	0.170718	-9.19888	3.61689e-20	1.2551e-18
Ciclev10006195m	4727.15	1.52465	0.165799	9.19576	3.72363e-20	1.28995e-18
Ciclev10013045m	650.292	2.14345	0.233164	9.19288	3.8245e-20	1.32266e-18
Ciclev10009489m	3524.53	1.95509	0.212799	9.18748	4.02139e-20	1.3884e-18
Ciclev10025950m	1363.19	-0.944195	0.102792	-9.1855	4.09633e-20	1.41189e-18
Ciclev10000541m	2102.59	1.07484	0.117033	9.18409	4.15006e-20	1.428e-18
Ciclev10014636m	1109.29	1.15089	0.125318	9.1837	4.16527e-20	1.43082e-18
Ciclev10027803m	1410.17	1.32127	0.143912	9.18112	4.2663e-20	1.46307e-18
Ciclev10028203m	6028.86	0.940843	0.102486	9.18022	4.30216e-20	1.47289e-18
Ciclev10025951m	771.311	1.82954	0.199395	9.17546	4.49651e-20	1.53686e-18
Ciclev10019819m	1747.79	-1.57793	0.172046	-9.17157	4.66158e-20	1.5881e-18
Ciclev10020030m	1742.57	-1.41126	0.153874	-9.17157	4.66198e-20	1.5881e-18
Ciclev10028492m	1988.64	-1.55462	0.169572	-9.16788	4.82428e-20	1.64066e-18
Ciclev10006593m	301.347	3.51072	0.383012	9.16609	4.90473e-20	1.66525e-18
Ciclev10020152m	366.912	2.2638	0.247308	9.15376	5.49832e-20	1.86368e-18
Ciclev10005368m	252.357	5.52218	0.603632	9.14826	5.78569e-20	1.95784e-18
Ciclev10020440m	3464.31	-3.22031	0.352258	-9.1419	6.13642e-20	2.0731e-18
Ciclev10020747m	11240.7	1.04746	0.114585	9.14133	6.1687e-20	2.08056e-18
Ciclev10011245m	246.239	1.69855	0.185901	9.13689	6.42715e-20	2.16416e-18
Ciclev10007244m	2245.59	1.28291	0.14049	9.13169	6.74401e-20	2.26712e-18
Ciclev10015476m	52957	-2.38412	0.261445	-9.11902	7.58097e-20	2.54429e-18
Ciclev10010889m	866.215	2.16736	0.237705	9.11785	7.66265e-20	2.56749e-18
Ciclev10015749m	919.751	1.71964	0.188616	9.11715	7.71284e-20	2.58008e-18
Ciclev10033972m	359.019	2.2758	0.249676	9.11503	7.86504e-20	2.62669e-18
Ciclev10013279m	2099.97	1.26337	0.138663	9.11111	8.15399e-20	2.71875e-18
Ciclev10019850m	6602.13	2.51423	0.27596	9.11087	8.17265e-20	2.72053e-18
Ciclev10000409m	1949.88	2.2251	0.24424	9.11029	8.21641e-20	2.73065e-18
Ciclev10007728m	2248.93	-1.29054	0.141823	-9.09968	9.05954e-20	3.00597e-18
Ciclev10027852m	3505.93	-1.60577	0.176477	-9.099	9.11636e-20	3.01992e-18
Ciclev10016900m	4092.1	1.46293	0.160816	9.09693	9.2919e-20	3.07309e-18
Ciclev10025131m	626.743	3.05983	0.336662	9.08873	1.00207e-19	3.30877e-18
Ciclev10002540m	6964.38	1.90529	0.209711	9.08533	1.03382e-19	3.4081e-18
Ciclev10004591m	306.655	1.60943	0.177192	9.08298	1.05643e-19	3.47662e-18
Ciclev10011556m	1607.98	-2.60963	0.287316	-9.08282	1.05801e-19	3.47662e-18
Ciclev10030042m	7849.29	-2.17781	0.239994	-9.07446	1.1424e-19	3.74793e-18
Ciclev10004585m	1112.53	1.66446	0.183495	9.07088	1.18057e-19	3.86073e-18
Ciclev10014667m	1270.02	2.31226	0.254907	9.071	1.17928e-19	3.86073e-18
Ciclev10022728m	1365.13	0.966805	0.106642	9.0659	1.23578e-19	4.03485e-18
Ciclev10001832m	322.045	-1.47732	0.163021	-9.06215	1.27905e-19	4.16946e-18
Ciclev10032082m	1324.09	-1.18106	0.130509	-9.04969	1.43369e-19	4.6661e-18
Ciclev10026263m	948.16	-1.34474	0.148623	-9.04797	1.45649e-19	4.73278e-18
Ciclev10010770m	451.403	2.22835	0.246513	9.03949	1.57402e-19	5.10557e-18
Ciclev10032237m	541.312	1.89341	0.209463	9.03934	1.57621e-19	5.10557e-18
Ciclev10023744m	321.235	3.60359	0.398721	9.03787	1.59759e-19	5.16664e-18
Ciclev10004462m	3855.94	-1.17019	0.129518	-9.03498	1.64034e-19	5.29651e-18
Ciclev10017148m	2057.23	1.62425	0.179832	9.032	1.68561e-19	5.43408e-18
Ciclev10019134m	803.264	-3.73043	0.413063	-9.03114	1.69895e-19	5.46847e-18
Ciclev10015002m	590.185	2.13221	0.236243	9.0255	1.78877e-19	5.74853e-18
Ciclev10000120m	2215.43	2.87508	0.318757	9.01964	1.88709e-19	6.05497e-18
Ciclev10004580m	901.681	-1.14912	0.127488	-9.01359	1.9941e-19	6.38832e-18
Ciclev10021307m	1712.38	-1.42384	0.157995	-9.01196	2.02403e-19	6.47405e-18
Ciclev10011693m	4492.02	0.899421	0.0999936	8.99479	2.36692e-19	7.55898e-18
Ciclev10027592m	148.499	3.03315	0.337332	8.99157	2.43716e-19	7.77115e-18
Ciclev10011670m	1654.86	0.919552	0.102289	8.98977	2.47755e-19	7.88764e-18
Ciclev10025549m	1510.85	1.80007	0.200251	8.98905	2.49383e-19	7.92713e-18
Ciclev10003904m	163.672	2.5877	0.287971	8.98599	2.56408e-19	8.13776e-18
Ciclev10008149m	1579.2	-1.35063	0.150439	-8.97794	2.75892e-19	8.74257e-18
Ciclev10014661m	376.993	2.55855	0.284995	8.97753	2.7692e-19	8.76157e-18
Ciclev10005229m	1148.15	1.27977	0.142564	8.97684	2.78655e-19	8.80284e-18
Ciclev10008262m	616.585	2.43768	0.271728	8.97102	2.93785e-19	9.26647e-18
Ciclev10023966m	111.336	3.12298	0.348128	8.9708	2.94371e-19	9.27066e-18
Ciclev10025926m	791.72	1.51103	0.168458	8.9698	2.97061e-19	9.34096e-18
Ciclev10031476m	366.742	2.16168	0.241007	8.9694	2.98138e-19	9.36044e-18
Ciclev10007942m	2230.18	3.88962	0.433715	8.96814	3.01553e-19	9.45313e-18
Ciclev10011739m	1110.27	2.12307	0.236739	8.96796	3.02062e-19	9.4546e-18
Ciclev10005521m	1044.27	2.27398	0.253694	8.96351	3.1451e-19	9.81416e-18
Ciclev10025372m	29633.9	-2.41492	0.269413	-8.96365	3.14118e-19	9.81416e-18
Ciclev10023738m	469.982	-1.63674	0.183066	-8.94073	3.86595e-19	1.20451e-17
Ciclev10019534m	3895.03	1.79095	0.20035	8.93908	3.92416e-19	1.22079e-17
Ciclev10019872m	206.963	-2.32801	0.260484	-8.93725	3.98967e-19	1.23928e-17
Ciclev10017289m	1152.64	2.65594	0.297233	8.93555	4.0514e-19	1.25655e-17
Ciclev10013612m	444.246	-3.74239	0.418939	-8.93303	4.14503e-19	1.28364e-17
Ciclev10015475m	860.856	1.40572	0.157377	8.93214	4.17844e-19	1.29203e-17
Ciclev10005194m	740.888	-1.26324	0.141516	-8.92645	4.39894e-19	1.35816e-17
Ciclev10007365m	1098.93	1.3106	0.146865	8.92384	4.50379e-19	1.38843e-17
Ciclev10028186m	4989.79	-3.87935	0.434933	-8.9194	4.68804e-19	1.44305e-17
Ciclev10005613m	7842.08	1.46253	0.163977	8.9191	4.70079e-19	1.4448e-17
Ciclev10028446m	17158.2	1.21682	0.136439	8.91846	4.7281e-19	1.45101e-17
Ciclev10029104m	217.901	3.35721	0.376689	8.91242	4.99318e-19	1.53007e-17
Ciclev10009863m	936.144	3.14012	0.352393	8.91086	5.06398e-19	1.54944e-17
Ciclev10032980m	4038.54	1.86029	0.208856	8.90706	5.24057e-19	1.60108e-17
Ciclev10008999m	355.885	-1.76287	0.197944	-8.90588	5.29642e-19	1.61572e-17
Ciclev10026291m	1717.05	-2.15973	0.242578	-8.90321	5.42555e-19	1.65265e-17
Ciclev10008911m	2294.09	0.934061	0.104926	8.90212	5.4789e-19	1.66642e-17
Ciclev10004121m	1282.92	1.80917	0.203247	8.90136	5.51657e-19	1.67538e-17
Ciclev10006353m	846.254	-1.81171	0.203561	-8.90009	5.58003e-19	1.69214e-17
Ciclev10029664m	150.766	-2.73404	0.307746	-8.88408	6.44491e-19	1.95152e-17
Ciclev10017811m	837.904	-1.08794	0.12247	-8.88332	6.48951e-19	1.96212e-17
Ciclev10015115m	1472.13	1.9521	0.21983	8.88008	6.68152e-19	2.01719e-17
Ciclev10011450m	3532.05	1.2237	0.137926	8.87215	7.17448e-19	2.16282e-17
Ciclev10031217m	903.118	-2.20335	0.24848	-8.86732	7.49292e-19	2.25549e-17
Ciclev10001202m	3003.41	0.902197	0.101757	8.86618	7.57006e-19	2.27536e-17
Ciclev10024277m	188.291	2.00026	0.225634	8.86506	7.64641e-19	2.29493e-17
Ciclev10032909m	4478.32	1.25919	0.142061	8.86371	7.73964e-19	2.31951e-17
Ciclev10011878m	4470.2	1.22952	0.138783	8.85931	8.05079e-19	2.40599e-17
Ciclev10018792m	6600.71	-1.46305	0.165143	-8.8593	8.05176e-19	2.40599e-17
Ciclev10023214m	2523.24	1.43627	0.16217	8.85657	8.25131e-19	2.46202e-17
Ciclev10004132m	1790.87	2.38519	0.26939	8.85405	8.44019e-19	2.51105e-17
Ciclev10008762m	8877.37	-4.42655	0.499943	-8.85409	8.43676e-19	2.51105e-17
Ciclev10019764m	470.496	4.09292	0.462316	8.85308	8.51341e-19	2.52915e-17
Ciclev10023642m	76.5559	4.12375	0.466185	8.84574	9.09244e-19	2.69725e-17
Ciclev10005711m	4297.42	1.80594	0.204175	8.84509	9.14538e-19	2.70902e-17
Ciclev10001726m	1861.76	2.20858	0.249771	8.84242	9.36637e-19	2.77047e-17
Ciclev10027599m	131.712	2.58888	0.292856	8.84012	9.56172e-19	2.82416e-17
Ciclev10019016m	541.57	1.49856	0.16954	8.83897	9.66088e-19	2.84933e-17
Ciclev10014400m	219.208	-2.25477	0.255123	-8.83797	9.74742e-19	2.87071e-17
Ciclev10032875m	762.484	-3.00906	0.340931	-8.82603	1.08456e-18	3.18954e-17
Ciclev10012995m	5023.08	-2.21231	0.250815	-8.82048	1.13974e-18	3.34699e-17
Ciclev10028518m	2326.2	0.996107	0.11314	8.8042	1.31789e-18	3.8646e-17
Ciclev10024779m	1481.4	2.15104	0.244354	8.80298	1.33228e-18	3.9012e-17
Ciclev10029069m	149.929	2.56264	0.291141	8.80204	1.34346e-18	3.92831e-17
Ciclev10028527m	745.106	1.26209	0.143506	8.79467	1.4347e-18	4.18912e-17
Ciclev10028667m	781.392	-1.14396	0.130136	-8.79049	1.4891e-18	4.34175e-17
Ciclev10012508m	8807.65	1.66088	0.189015	8.787	1.53605e-18	4.47228e-17
Ciclev10011041m	103.695	3.72972	0.425452	8.76649	1.84322e-18	5.35597e-17
Ciclev10016822m	2838.01	-1.6315	0.186109	-8.76639	1.84481e-18	5.35597e-17
Ciclev10018983m	837.461	3.77093	0.430273	8.76402	1.884e-18	5.46201e-17
Ciclev10001264m	590.934	-1.17255	0.133802	-8.7633	1.89611e-18	5.48932e-17
Ciclev10016190m	557.861	4.64888	0.530602	8.76151	1.92645e-18	5.56926e-17
Ciclev10006499m	3685.13	0.890977	0.101784	8.75359	2.06677e-18	5.96649e-17
Ciclev10014699m	1978.53	2.34544	0.267978	8.75234	2.08966e-18	6.02406e-17
Ciclev10032878m	735.528	1.17918	0.134767	8.74976	2.13798e-18	6.15467e-17
Ciclev10026987m	120.209	2.45343	0.280409	8.74948	2.14347e-18	6.16179e-17
Ciclev10022934m	1216.26	1.16779	0.133476	8.74908	2.15105e-18	6.17491e-17
Ciclev10026081m	3023.13	-2.19586	0.251025	-8.74757	2.18005e-18	6.24939e-17
Ciclev10032244m	1099.39	-2.80506	0.32079	-8.74423	2.24549e-18	6.42795e-17
Ciclev10012729m	1368.8	3.05374	0.349283	8.74289	2.2723e-18	6.48652e-17
Ciclev10020800m	349.441	2.07831	0.237711	8.74301	2.26987e-18	6.48652e-17
Ciclev10005797m	785.219	1.97803	0.226292	8.74106	2.3093e-18	6.58296e-17
Ciclev10028545m	1098.17	-1.20617	0.137992	-8.74087	2.31321e-18	6.58491e-17
Ciclev10001424m	285.658	2.97575	0.340689	8.73451	2.44705e-18	6.95624e-17
Ciclev10010046m	1682.7	0.958383	0.109747	8.73267	2.4874e-18	7.0611e-17
Ciclev10029879m	1538.12	-1.15073	0.131794	-8.73127	2.51829e-18	7.13889e-17
Ciclev10002404m	8735.4	-2.48114	0.284215	-8.72979	2.55154e-18	7.22313e-17
Ciclev10027844m	1355.17	1.82548	0.209276	8.72287	2.71249e-18	7.66812e-17
Ciclev10016896m	591.403	-1.07669	0.123462	-8.72085	2.7611e-18	7.79478e-17
Ciclev10000836m	2988.87	1.14838	0.13171	8.719	2.80674e-18	7.91269e-17
Ciclev10001051m	518.828	-1.96416	0.225525	-8.70925	3.05897e-18	8.60779e-17
Ciclev10014737m	2956.96	-2.27414	0.261121	-8.70915	3.06173e-18	8.60779e-17
Ciclev10019204m	1181.38	1.2715	0.146091	8.7035	3.21812e-18	9.03506e-17
Ciclev10032872m	1297.92	-1.05742	0.12152	-8.70163	3.27162e-18	9.17266e-17
Ciclev10000188m	973.987	-1.34785	0.15494	-8.69918	3.34302e-18	9.35999e-17
Ciclev10007604m	561.276	1.27284	0.14632	8.699	3.34825e-18	9.36181e-17
Ciclev10026528m	262.533	-2.5438	0.292489	-8.69706	3.40586e-18	9.50989e-17
Ciclev10024724m	5001.74	-1.02525	0.117964	-8.69124	3.58511e-18	9.99675e-17
Ciclev10017197m	3621.23	-1.31411	0.151352	-8.68247	3.87277e-18	1.07841e-16
Ciclev10027678m	884.313	1.12243	0.12928	8.68215	3.88362e-18	1.07996e-16
Ciclev10014248m	1864.29	-1.88322	0.216913	-8.68189	3.89234e-18	1.08092e-16
Ciclev10033965m	448.711	1.79161	0.206386	8.68085	3.92815e-18	1.08938e-16
Ciclev10004901m	253.851	-2.87984	0.331777	-8.68004	3.95617e-18	1.09567e-16
Ciclev10011533m	1095.74	-1.37555	0.158553	-8.67566	4.11147e-18	1.13714e-16
Ciclev10032614m	463.482	2.16457	0.249853	8.66337	4.58029e-18	1.26509e-16
Ciclev10006162m	2859.53	1.10587	0.127704	8.65964	4.73245e-18	1.30535e-16
Ciclev10027707m	1814.12	1.36988	0.158363	8.65023	5.1394e-18	1.41569e-16
Ciclev10025015m	174.902	3.51577	0.406695	8.64473	5.39337e-18	1.48365e-16
Ciclev10011457m	431.771	3.07156	0.355414	8.64219	5.51439e-18	1.5149e-16
Ciclev10015889m	301.41	1.6688	0.193229	8.63636	5.80332e-18	1.59214e-16
Ciclev10027765m	2624.47	-1.64095	0.190123	-8.63103	6.08032e-18	1.66589e-16
Ciclev10012779m	7550.75	1.46325	0.169603	8.62748	6.27174e-18	1.71604e-16
Ciclev10010964m	213.372	1.91746	0.222258	8.62717	6.28894e-18	1.71844e-16
Ciclev10031151m	1821.38	0.890248	0.103208	8.62576	6.36663e-18	1.73735e-16
Ciclev10022359m	3656.04	-1.4135	0.164068	-8.61532	6.97469e-18	1.90074e-16
Ciclev10000199m	2863.32	3.44048	0.399472	8.61257	7.14408e-18	1.94431e-16
Ciclev10014987m	143.903	3.26451	0.379088	8.61148	7.21264e-18	1.96036e-16
Ciclev10004525m	4074.08	1.67543	0.1946	8.60959	7.33254e-18	1.9903e-16
Ciclev10011448m	1462.88	-1.50393	0.174773	-8.60507	7.62694e-18	2.06747e-16
Ciclev10007354m	4216.79	-1.52487	0.177325	-8.5993	8.02063e-18	2.17131e-16
Ciclev10025544m	3999.61	-1.74135	0.202585	-8.59565	8.27982e-18	2.23851e-16
Ciclev10014491m	3117.47	-1.64674	0.191964	-8.57841	9.61934e-18	2.59722e-16
Ciclev10017437m	897.762	2.90887	0.339168	8.57648	9.78175e-18	2.63759e-16
Ciclev10022793m	10702.4	-1.35528	0.158272	-8.56298	1.09986e-17	2.9618e-16
Ciclev10018681m	6199.64	-2.19351	0.256179	-8.56244	1.10508e-17	2.97194e-16
Ciclev10014974m	1265.3	-1.12608	0.131625	-8.55519	1.17673e-17	3.16047e-16
Ciclev10005411m	2773.83	2.75485	0.322242	8.54902	1.24142e-17	3.32894e-16
Ciclev10013800m	136.477	2.84926	0.333294	8.54878	1.24396e-17	3.32894e-16
Ciclev10022807m	585.374	4.41402	0.516335	8.54875	1.24434e-17	3.32894e-16
Ciclev10009385m	852.102	-1.53983	0.180156	-8.54721	1.26102e-17	3.36622e-16
Ciclev10032377m	15278	-1.43121	0.167449	-8.54716	1.26157e-17	3.36622e-16
Ciclev10002376m	853.538	2.28064	0.266975	8.54254	1.31307e-17	3.49905e-16
Ciclev10026113m	6283.48	1.52605	0.17875	8.53732	1.37373e-17	3.65594e-16
Ciclev10027868m	1826.8	0.907371	0.106307	8.53538	1.39694e-17	3.71289e-16
Ciclev10007675m	195.19	2.12099	0.248511	8.53481	1.40385e-17	3.7251e-16
Ciclev10026542m	175.183	-3.60992	0.42297	-8.5347	1.40518e-17	3.7251e-16
Ciclev10019588m	3185.95	1.02308	0.119925	8.53097	1.45125e-17	3.84224e-16
Ciclev10001054m	52148.1	1.73275	0.203195	8.52751	1.49533e-17	3.95382e-16
Ciclev10014017m	2176.2	0.941341	0.110443	8.52331	1.55058e-17	4.09462e-16
Ciclev10032023m	346.871	1.59184	0.186829	8.52027	1.59182e-17	4.19808e-16
Ciclev10015117m	508.768	2.20915	0.25935	8.51805	1.62256e-17	4.27366e-16
Ciclev10021819m	1703.46	-1.63337	0.192088	-8.50327	1.84327e-17	4.84873e-16
Ciclev10004117m	3473.21	1.96866	0.231691	8.49692	1.94686e-17	5.11462e-16
Ciclev10021662m	922.466	-1.27769	0.150456	-8.49212	2.02899e-17	5.32357e-16
Ciclev10000627m	2892.93	-1.41413	0.166557	-8.49036	2.06e-17	5.39799e-16
Ciclev10012197m	2448.35	1.41889	0.167178	8.48733	2.11431e-17	5.53322e-16
Ciclev10009588m	1242.95	-0.879046	0.103575	-8.48708	2.11899e-17	5.53837e-16
Ciclev10020551m	114.627	-2.75873	0.325426	-8.47728	2.30511e-17	6.01714e-16
Ciclev10028946m	1133.47	-1.69233	0.199663	-8.47591	2.33242e-17	6.08065e-16
Ciclev10031587m	1639.6	-1.71215	0.202106	-8.47154	2.42165e-17	6.30524e-16
Ciclev10028591m	5350.95	-1.57002	0.185365	-8.46984	2.4573e-17	6.38993e-16
Ciclev10008851m	252.503	1.98588	0.234496	8.46872	2.48106e-17	6.44351e-16
Ciclev10010039m	286.389	2.45763	0.290217	8.46824	2.49133e-17	6.45378e-16
Ciclev10019728m	185.9	2.62604	0.310103	8.46829	2.4902e-17	6.45378e-16
Ciclev10015661m	898.906	-1.18851	0.140359	-8.4676	2.50493e-17	6.4808e-16
Ciclev10007935m	527.289	2.53356	0.299238	8.4667	2.52435e-17	6.52279e-16
Ciclev10015734m	1993.23	-1.07673	0.12719	-8.4655	2.55059e-17	6.58226e-16
Ciclev10004308m	1274.39	2.65145	0.313276	8.46361	2.59225e-17	6.68134e-16
Ciclev10019823m	103.588	3.58903	0.424092	8.46286	2.60891e-17	6.71581e-16
Ciclev10002863m	2608.96	1.66598	0.197014	8.45614	2.7637e-17	7.10532e-16
Ciclev10032666m	1604.08	-0.839804	0.0993538	-8.45266	2.84744e-17	7.31141e-16
Ciclev10029718m	90.7572	5.27317	0.624499	8.44383	3.07106e-17	7.8757e-16
Ciclev10027876m	1704.02	-0.946411	0.112087	-8.44351	3.07935e-17	7.88708e-16
Ciclev10002180m	758.036	-1.71813	0.2035	-8.4429	3.09569e-17	7.919e-16
Ciclev10026264m	2100.53	-0.95328	0.112979	-8.43768	3.23703e-17	8.27022e-16
Ciclev10024743m	801.587	1.43104	0.169725	8.43149	3.41293e-17	8.70873e-16
Ciclev10020543m	127.429	-2.79815	0.331953	-8.42935	3.47583e-17	8.85815e-16
Ciclev10029551m	11315.7	-2.02165	0.239971	-8.42457	3.62065e-17	9.21575e-16
Ciclev10028553m	2121.36	0.879502	0.10441	8.42352	3.65354e-17	9.2879e-16
Ciclev10012805m	3702.98	1.86858	0.221935	8.41948	3.78165e-17	9.60163e-16
Ciclev10030606m	12088.2	2.07283	0.246208	8.419	3.79712e-17	9.62895e-16
Ciclev10004631m	147.069	3.06188	0.363785	8.41675	3.87083e-17	9.80372e-16
Ciclev10022322m	3971.71	-1.35481	0.160969	-8.41658	3.87632e-17	9.80546e-16
Ciclev10028257m	1125.15	-2.71696	0.322971	-8.41237	4.01792e-17	1.01511e-15
Ciclev10004156m	6891.63	-1.32258	0.157261	-8.41011	4.09639e-17	1.03366e-15
Ciclev10014227m	151.269	3.04178	0.361689	8.40993	4.10256e-17	1.03393e-15
Ciclev10026249m	516.693	-1.48497	0.176576	-8.40977	4.10822e-17	1.03409e-15
Ciclev10000444m	870.197	2.08795	0.248341	8.40759	4.18523e-17	1.04959e-15
Ciclev10018956m	1091.48	1.36111	0.16189	8.40764	4.18328e-17	1.04959e-15
Ciclev10024926m	421.871	2.81349	0.334631	8.40772	4.18063e-17	1.04959e-15
Ciclev10013159m	112.599	2.45921	0.292558	8.4059	4.24601e-17	1.06353e-15
Ciclev10030126m	1020.18	1.12117	0.133437	8.40221	4.38161e-17	1.09615e-15
Ciclev10022283m	4560.34	1.3162	0.156652	8.40204	4.38775e-17	1.09635e-15
Ciclev10013164m	3226.18	1.03595	0.123321	8.40042	4.44881e-17	1.11025e-15
Ciclev10018489m	1157.15	1.0603	0.126282	8.39631	4.60733e-17	1.1484e-15
Ciclev10022404m	2003.87	1.80336	0.214955	8.3895	4.88215e-17	1.21542e-15
Ciclev10015633m	885.317	1.91232	0.227969	8.3885	4.92397e-17	1.22434e-15
Ciclev10029749m	293.712	-1.8945	0.225939	-8.385	5.0724e-17	1.25972e-15
Ciclev10020318m	709.632	1.96686	0.234578	8.38467	5.08682e-17	1.26177e-15
Ciclev10025141m	765.801	2.6998	0.32246	8.37252	5.63996e-17	1.39728e-15
Ciclev10011322m	3202.53	0.846474	0.101136	8.36967	5.77818e-17	1.42978e-15
Ciclev10019924m	19961.7	-1.49015	0.178062	-8.36869	5.82619e-17	1.43992e-15
Ciclev10008562m	4046.48	1.52064	0.181792	8.36472	6.02562e-17	1.48741e-15
Ciclev10033083m	3267.62	1.40499	0.168008	8.36264	6.13327e-17	1.51216e-15
Ciclev10005833m	144.245	5.5592	0.664871	8.36133	6.20168e-17	1.52704e-15
Ciclev10027988m	12170.3	3.43356	0.410654	8.3612	6.20856e-17	1.52704e-15
Ciclev10001021m	1319.89	1.01428	0.121384	8.35598	6.48891e-17	1.59407e-15
Ciclev10019846m	577.046	1.68602	0.201782	8.35563	6.50856e-17	1.59698e-15
Ciclev10027934m	3494.71	1.82859	0.219	8.34972	6.8427e-17	1.67695e-15
Ciclev10002268m	2571.93	-3.0994	0.371259	-8.34835	6.92218e-17	1.6944e-15
Ciclev10013431m	418.276	-1.84695	0.221283	-8.34656	7.02814e-17	1.71828e-15
Ciclev10018733m	4193.36	-0.98999	0.118642	-8.34431	7.16278e-17	1.74911e-15
Ciclev10032427m	2383.21	1.4828	0.177889	8.33553	7.71532e-17	1.88178e-15
Ciclev10011203m	913.451	1.47845	0.17742	8.33306	7.87825e-17	1.91923e-15
Ciclev10015184m	1129.03	2.17	0.260683	8.32429	8.48366e-17	2.06426e-15
Ciclev10013054m	4044.75	1.41099	0.169666	8.31632	9.07398e-17	2.20527e-15
Ciclev10014347m	2115.91	-1.16554	0.140183	-8.31438	9.22338e-17	2.23892e-15
Ciclev10009594m	495.3	1.3065	0.157176	8.31236	9.38208e-17	2.27474e-15
Ciclev10031561m	238.761	-1.7601	0.211787	-8.31072	9.51233e-17	2.30359e-15
Ciclev10017936m	385.005	2.19293	0.264034	8.30549	9.94052e-17	2.40443e-15
Ciclev10031274m	2472.55	3.52701	0.424707	8.30458	1.00175e-16	2.42019e-15
Ciclev10008560m	296.933	-1.5832	0.19069	-8.30247	1.01972e-16	2.46069e-15
Ciclev10007175m	121.42	2.24182	0.270044	8.30169	1.02639e-16	2.47387e-15
Ciclev10017091m	133.678	3.72668	0.449029	8.29942	1.04625e-16	2.51877e-15
Ciclev10023068m	3554.44	1.70007	0.204894	8.29732	1.06484e-16	2.56051e-15
Ciclev10006837m	4380.65	-2.72003	0.327972	-8.29351	1.09959e-16	2.64095e-15
Ciclev10021233m	215.284	2.77933	0.335382	8.28706	1.16082e-16	2.78474e-15
Ciclev10026185m	5269.48	-1.1165	0.134853	-8.27942	1.23775e-16	2.96581e-15
Ciclev10015693m	695.338	1.09172	0.131891	8.27745	1.25838e-16	3.01172e-15
Ciclev10019376m	19786.8	-1.18465	0.143184	-8.27365	1.29923e-16	3.10584e-15
Ciclev10004292m	178.633	2.30625	0.278788	8.27241	1.31274e-16	3.13448e-15
Ciclev10004357m	2361.76	-1.43414	0.173398	-8.27078	1.33083e-16	3.17396e-15
Ciclev10001075m	729.598	1.92482	0.233004	8.26089	1.44589e-16	3.44436e-15
Ciclev10027956m	4181.93	-1.79772	0.217622	-8.26074	1.44776e-16	3.4448e-15
Ciclev10019638m	33751.5	-1.35658	0.164257	-8.25887	1.47062e-16	3.49511e-15
Ciclev10026111m	567.067	-1.19582	0.144807	-8.25799	1.48144e-16	3.51673e-15
Ciclev10021771m	4068.99	2.40443	0.291338	8.25307	1.54372e-16	3.66034e-15
Ciclev10015479m	582.533	1.6434	0.199168	8.25132	1.56649e-16	3.70574e-15
Ciclev10021373m	594.429	-1.52432	0.184734	-8.25142	1.56523e-16	3.70574e-15
Ciclev10011611m	686.089	1.48412	0.180051	8.24278	1.68252e-16	3.97562e-15
Ciclev10020407m	714.076	-1.22078	0.148164	-8.23936	1.73137e-16	4.0863e-15
Ciclev10020057m	2695.98	-1.59206	0.193305	-8.23596	1.78126e-16	4.19922e-15
Ciclev10000821m	5106.45	-3.02057	0.366817	-8.23456	1.80226e-16	4.24382e-15
Ciclev10020889m	175.899	-1.80625	0.219462	-8.23033	1.86696e-16	4.39112e-15
Ciclev10032502m	41118.7	-1.44909	0.176106	-8.22852	1.89547e-16	4.45305e-15
Ciclev10016378m	581.477	2.39587	0.291313	8.2244	1.96175e-16	4.60347e-15
Ciclev10009272m	3378.43	-1.16408	0.141594	-8.22124	2.01404e-16	4.72076e-15
Ciclev10000659m	1412.84	1.344	0.163492	8.22055	2.02567e-16	4.74258e-15
Ciclev10031043m	516.383	2.32791	0.2832	8.22002	2.03463e-16	4.75811e-15
Ciclev10024861m	1248.1	1.93993	0.236014	8.21956	2.04249e-16	4.77101e-15
Ciclev10012329m	714.114	-1.45693	0.177407	-8.21235	2.16904e-16	5.06085e-15
Ciclev10001315m	2417.45	-1.04862	0.127695	-8.21193	2.1766e-16	5.07269e-15
Ciclev10025330m	4104.3	6.29197	0.766657	8.20701	2.26761e-16	5.27878e-15
Ciclev10029674m	262.328	2.57098	0.31334	8.20509	2.30427e-16	5.35802e-15
Ciclev10010728m	82.3876	-2.58594	0.315379	-8.19947	2.41455e-16	5.60807e-15
Ciclev10026619m	736.405	-1.86907	0.227991	-8.19802	2.44376e-16	5.66946e-15
Ciclev10030127m	1965.92	-1.20173	0.146599	-8.19737	2.45712e-16	5.694e-15
Ciclev10005631m	1326.05	-1.25209	0.152771	-8.19582	2.48898e-16	5.7613e-15
Ciclev10018567m	1725.85	1.59125	0.194166	8.19531	2.49941e-16	5.7789e-15
Ciclev10014727m	3043.94	2.71124	0.331182	8.18655	2.68814e-16	6.20823e-15
Ciclev10028382m	3039.97	1.89943	0.232103	8.18358	2.75532e-16	6.3562e-15
Ciclev10024841m	1025.23	-0.948142	0.115936	-8.17814	2.8827e-16	6.64256e-15
Ciclev10033738m	353.523	1.82685	0.223537	8.17248	3.02106e-16	6.95355e-15
Ciclev10021529m	3292.89	1.41741	0.17345	8.17185	3.03692e-16	6.98217e-15
Ciclev10003713m	135.877	2.69684	0.33007	8.17051	3.07091e-16	7.05241e-15
Ciclev10014623m	6755.14	1.53942	0.188549	8.16454	3.22671e-16	7.40188e-15
Ciclev10024267m	98.22	-2.36705	0.290042	-8.16104	3.32148e-16	7.61073e-15
Ciclev10014094m	1976.51	2.78095	0.34083	8.15935	3.36834e-16	7.70947e-15
Ciclev10017138m	1350.86	-2.43065	0.298051	-8.15513	3.48801e-16	7.97444e-15
Ciclev10013983m	1785.36	-1.46131	0.179287	-8.15066	3.61934e-16	8.26545e-15
Ciclev10029390m	749.9	0.997581	0.122413	8.1493	3.66026e-16	8.34957e-15
Ciclev10011860m	679.243	1.61566	0.198549	8.13734	4.04062e-16	9.20693e-15
Ciclev10008215m	102.2	2.68299	0.329786	8.13555	4.10064e-16	9.32291e-15
Ciclev10013236m	46.3359	-4.99228	0.613629	-8.13566	4.0969e-16	9.32291e-15
Ciclev10013887m	105.521	3.59246	0.441652	8.13414	4.1487e-16	9.42169e-15
Ciclev10013022m	5052.33	1.09468	0.134645	8.13006	4.29063e-16	9.7332e-15
Ciclev10021706m	126.909	-2.60181	0.320089	-8.12841	4.34971e-16	9.85629e-15
Ciclev10022792m	3141.37	1.42209	0.175076	8.12271	4.55894e-16	1.0319e-14
Ciclev10027598m	3714.75	1.4132	0.174059	8.11911	4.69606e-16	1.06176e-14
Ciclev10022644m	1262.33	2.14034	0.263648	8.11819	4.73198e-16	1.0687e-14
Ciclev10028368m	194.542	3.15662	0.389056	8.11355	4.91614e-16	1.10906e-14
Ciclev10011743m	379.615	-1.89119	0.233161	-8.11108	5.01733e-16	1.12955e-14
Ciclev10026408m	271.908	2.46512	0.303921	8.11106	5.01803e-16	1.12955e-14
Ciclev10031823m	484.811	1.34515	0.166021	8.10227	5.39437e-16	1.21293e-14
Ciclev10015335m	1725.38	1.98	0.244443	8.10002	5.49491e-16	1.23418e-14
Ciclev10016107m	5156.28	1.19983	0.14833	8.08893	6.01932e-16	1.35048e-14
Ciclev10009507m	3733.45	1.10063	0.136096	8.0872	6.10527e-16	1.36826e-14
Ciclev10029506m	418.932	3.23029	0.399505	8.08572	6.17963e-16	1.38341e-14
Ciclev10001987m	380.39	2.02843	0.2509	8.08461	6.23635e-16	1.39306e-14
Ciclev10004839m	473.096	4.13803	0.511834	8.0847	6.23162e-16	1.39306e-14
Ciclev10019063m	144.792	1.93047	0.238821	8.08332	6.30249e-16	1.4063e-14
Ciclev10024954m	133.17	2.2681	0.280757	8.07854	6.55494e-16	1.46103e-14
Ciclev10001352m	1340.26	-1.06817	0.132326	-8.07227	6.90035e-16	1.53634e-14
Ciclev10004046m	843.524	1.54879	0.191879	8.07172	6.93146e-16	1.54159e-14
Ciclev10033433m	100.546	-3.21459	0.398332	-8.07011	7.02329e-16	1.56032e-14
Ciclev10029145m	966.09	1.88948	0.234145	8.06969	7.0477e-16	1.56404e-14
Ciclev10005079m	581.362	2.13545	0.264733	8.06643	7.2386e-16	1.60466e-14
Ciclev10030857m	170.721	2.25261	0.279341	8.06402	7.38279e-16	1.63485e-14
Ciclev10004902m	8366.18	0.888835	0.110253	8.06174	7.52174e-16	1.66382e-14
Ciclev10016540m	45606.5	-1.56796	0.194679	-8.05405	8.00981e-16	1.76986e-14
Ciclev10007236m	1569.94	2.31822	0.287881	8.0527	8.09875e-16	1.78758e-14
Ciclev10000765m	11604.7	-1.22037	0.151567	-8.05165	8.16856e-16	1.80075e-14
Ciclev10030134m	5988.23	1.35507	0.168299	8.05154	8.17601e-16	1.80075e-14
Ciclev10017755m	46.9545	-4.0453	0.502741	-8.04649	8.5202e-16	1.87454e-14
Ciclev10018889m	5522.7	-1.55312	0.193029	-8.04605	8.55102e-16	1.87929e-14
Ciclev10006073m	264.223	3.85098	0.478646	8.04557	8.58419e-16	1.88456e-14
Ciclev10027596m	409.094	-1.46266	0.181853	-8.04312	8.75803e-16	1.92066e-14
Ciclev10016011m	435.629	2.69487	0.33512	8.04149	8.87524e-16	1.94428e-14
Ciclev10018352m	114.9	3.05478	0.379995	8.03902	9.05595e-16	1.98174e-14
Ciclev10011342m	132.235	2.50498	0.311611	8.0388	9.07247e-16	1.98323e-14
Ciclev10025497m	406.057	3.32902	0.414222	8.0368	9.22175e-16	2.01262e-14
Ciclev10026806m	4195.58	1.47653	0.183723	8.03673	9.22661e-16	2.01262e-14
Ciclev10024924m	1636.55	-1.26918	0.157975	-8.03408	9.42846e-16	2.05446e-14
Ciclev10016175m	2245.84	1.5047	0.187296	8.03382	9.44837e-16	2.05661e-14
Ciclev10018833m	1367.18	1.73379	0.215881	8.03126	9.64801e-16	2.09783e-14
Ciclev10011285m	4672.72	-1.33169	0.16583	-8.03046	9.7107e-16	2.10921e-14
Ciclev10024615m	187.881	-1.52383	0.189774	-8.02973	9.76907e-16	2.11964e-14
Ciclev10010384m	943.01	2.10158	0.261817	8.0269	9.99685e-16	2.16676e-14
Ciclev10005581m	692.732	1.81746	0.226489	8.02449	1.0195e-15	2.20736e-14
Ciclev10010138m	2180.06	1.53097	0.190824	8.0229	1.03275e-15	2.2337e-14
Ciclev10000877m	1053.91	1.02944	0.128341	8.02118	1.04735e-15	2.26286e-14
Ciclev10001775m	709.801	-0.932774	0.116372	-8.01547	1.09721e-15	2.36809e-14
Ciclev10028528m	223.349	3.46879	0.432893	8.01304	1.11912e-15	2.41283e-14
Ciclev10030867m	1204.83	0.937951	0.117104	8.00954	1.15143e-15	2.47987e-14
Ciclev10012460m	271.726	-1.41299	0.17646	-8.00746	1.17098e-15	2.51934e-14
Ciclev10000363m	5284.46	-1.49603	0.186912	-8.00394	1.20503e-15	2.58987e-14
Ciclev10030784m	98.996	2.81627	0.351977	8.00128	1.23135e-15	2.64364e-14
Ciclev10010334m	827.113	-1.91813	0.239748	-8.00062	1.23795e-15	2.65502e-14
Ciclev10010679m	354.619	-1.33557	0.166938	-8.00044	1.23979e-15	2.65618e-14
Ciclev10031011m	766.624	-0.966356	0.120814	-7.9987	1.2574e-15	2.69109e-14
Ciclev10002413m	1498.74	1.71143	0.213981	7.99808	1.26377e-15	2.7019e-14
Ciclev10028534m	320.462	1.99405	0.249329	7.99767	1.26799e-15	2.7081e-14
Ciclev10007857m	709.093	3.05678	0.382343	7.99488	1.29701e-15	2.76719e-14
Ciclev10022372m	1690.62	1.47791	0.184996	7.98884	1.36212e-15	2.90306e-14
Ciclev10009194m	619108	2.29081	0.286786	7.98786	1.37302e-15	2.92325e-14
Ciclev10021628m	3999.74	-1.36958	0.17157	-7.98262	1.43254e-15	3.0468e-14
Ciclev10031604m	1129.17	1.80427	0.226052	7.98167	1.44364e-15	3.0672e-14
Ciclev10023969m	4366.42	1.23971	0.155426	7.97618	1.50936e-15	3.20352e-14
Ciclev10014465m	704.439	1.6507	0.207025	7.97342	1.54346e-15	3.27249e-14
Ciclev10030896m	2915.57	-0.783114	0.0982269	-7.9725	1.555e-15	3.29354e-14
Ciclev10032789m	14916.8	-1.44478	0.181286	-7.96962	1.59169e-15	3.36777e-14
Ciclev10005487m	2363.76	-1.48345	0.18617	-7.96822	1.60981e-15	3.40257e-14
Ciclev10022430m	2321.66	2.33744	0.293485	7.96443	1.65992e-15	3.50487e-14
Ciclev10024386m	223.986	1.72158	0.216196	7.96302	1.67888e-15	3.54124e-14
Ciclev10005112m	837.024	-1.42476	0.179289	-7.94675	1.91469e-15	4.03447e-14
Ciclev10032722m	2840.14	-1.22381	0.154027	-7.94543	1.93518e-15	4.07344e-14
Ciclev10000240m	2792.34	-2.12415	0.267402	-7.94364	1.9633e-15	4.12838e-14
Ciclev10031748m	9594.47	-2.4556	0.309403	-7.93658	2.07832e-15	4.36576e-14
Ciclev10007428m	388.173	-1.78433	0.224837	-7.9361	2.0863e-15	4.37802e-14
Ciclev10004714m	818.85	1.1076	0.139581	7.93516	2.10228e-15	4.40703e-14
Ciclev10007430m	982.994	-1.20148	0.15145	-7.93318	2.13603e-15	4.47319e-14
Ciclev10005892m	18563.7	-1.45004	0.183087	-7.91995	2.37608e-15	4.9708e-14
Ciclev10029418m	735.877	-2.00306	0.253097	-7.9142	2.48851e-15	5.20068e-14
Ciclev10030781m	1642.39	1.69145	0.21378	7.91211	2.53055e-15	5.28313e-14
Ciclev10002819m	6360.42	1.25114	0.158181	7.90954	2.58352e-15	5.38821e-14
Ciclev10018600m	1773.89	1.11893	0.141607	7.90169	2.75146e-15	5.73263e-14
Ciclev10013673m	882.411	2.0575	0.260426	7.90051	2.77769e-15	5.78138e-14
Ciclev10020449m	6163.52	-1.93524	0.245041	-7.89764	2.84228e-15	5.90979e-14
Ciclev10019492m	153.445	2.66704	0.337706	7.89751	2.84525e-15	5.90996e-14
Ciclev10021983m	2669.53	-1.18018	0.14946	-7.89629	2.87326e-15	5.95604e-14
Ciclev10026577m	448.744	-4.0799	0.516681	-7.89637	2.87154e-15	5.95604e-14
Ciclev10021133m	477.976	1.73777	0.220176	7.89265	2.95831e-15	6.12613e-14
Ciclev10009162m	6092.21	1.35348	0.171496	7.89218	2.96959e-15	6.14327e-14
Ciclev10028185m	99.4717	-3.57201	0.452635	-7.8916	2.98335e-15	6.1655e-14
Ciclev10024870m	804.742	0.914037	0.115841	7.89047	3.01058e-15	6.21548e-14
Ciclev10011605m	968.932	1.63457	0.207243	7.88719	3.09073e-15	6.37451e-14
Ciclev10004942m	2328.19	-1.23871	0.157058	-7.88697	3.09607e-15	6.3791e-14
Ciclev10007750m	2959.31	-1.11964	0.142082	-7.88028	3.26643e-15	6.72331e-14
Ciclev10021362m	5666.88	1.97591	0.250987	7.87257	3.47434e-15	7.14406e-14
Ciclev10014627m	115.681	2.9853	0.379226	7.8721	3.48726e-15	7.16343e-14
Ciclev10007037m	348.963	2.32999	0.296185	7.86667	3.64217e-15	7.47413e-14
Ciclev10032803m	647.268	-1.17286	0.149155	-7.86337	3.73947e-15	7.6661e-14
Ciclev10009314m	1778.85	-1.10763	0.140918	-7.86009	3.83858e-15	7.86139e-14
Ciclev10028615m	5943.87	-1.97386	0.251279	-7.85523	3.99051e-15	8.16436e-14
Ciclev10008420m	1386.14	1.39621	0.177889	7.8488	4.2003e-15	8.58499e-14
Ciclev10004302m	275.929	1.36819	0.174358	7.84699	4.26151e-15	8.70139e-14
Ciclev10028995m	1630.87	2.05311	0.261925	7.83852	4.55872e-15	9.29898e-14
Ciclev10008491m	902.688	2.46817	0.314918	7.83749	4.59633e-15	9.36635e-14
Ciclev10025548m	503.39	1.8166	0.231862	7.83484	4.69451e-15	9.55687e-14
Ciclev10005900m	3711.39	0.890501	0.113794	7.82555	5.05436e-15	1.02792e-13
Ciclev10022870m	1849.04	1.46916	0.187793	7.82329	5.14589e-15	1.0455e-13
Ciclev10008240m	38842.5	-1.46306	0.187021	-7.82296	5.15974e-15	1.04727e-13
Ciclev10007671m	109.658	2.98473	0.381631	7.82098	5.24148e-15	1.0628e-13
Ciclev10008649m	8024.1	-1.1602	0.148392	-7.81851	5.34514e-15	1.08168e-13
Ciclev10023925m	296.323	-1.93065	0.246932	-7.81855	5.34348e-15	1.08168e-13
Ciclev10020312m	2055.28	-2.29081	0.293026	-7.81779	5.37598e-15	1.08684e-13
Ciclev10021909m	1620.25	1.67752	0.214582	7.81762	5.38316e-15	1.08722e-13
Ciclev10028268m	899.358	-2.42737	0.31054	-7.81661	5.42657e-15	1.0949e-13
Ciclev10010850m	101.208	-3.0135	0.385952	-7.80795	5.81243e-15	1.1716e-13
Ciclev10028628m	2233.07	-3.25389	0.416944	-7.80416	5.99015e-15	1.20623e-13
Ciclev10009111m	1341.03	-0.935533	0.1199	-7.8026	6.06451e-15	1.22e-13
Ciclev10033340m	111.138	3.42518	0.439042	7.80148	6.11853e-15	1.22966e-13
Ciclev10030655m	1494.92	-1.4836	0.190242	-7.79846	6.26683e-15	1.25823e-13
Ciclev10013057m	3827.52	1.48033	0.189852	7.79728	6.32543e-15	1.26875e-13
Ciclev10016013m	216.01	3.60181	0.461992	7.79626	6.37665e-15	1.27777e-13
Ciclev10000539m	655.125	2.38097	0.305433	7.79539	6.42109e-15	1.28541e-13
Ciclev10021724m	2980.03	-1.95497	0.250832	-7.79394	6.49518e-15	1.29897e-13
Ciclev10002008m	1923.25	-2.27701	0.292186	-7.79301	6.54291e-15	1.30724e-13
Ciclev10012670m	650.211	-1.41123	0.181147	-7.79052	6.67362e-15	1.33205e-13
Ciclev10024698m	905.07	-1.12515	0.144442	-7.78966	6.71905e-15	1.33981e-13
Ciclev10011357m	1200.58	1.39056	0.178526	7.7891	6.74857e-15	1.34439e-13
Ciclev10005019m	737.296	1.27201	0.163352	7.78697	6.86369e-15	1.36599e-13
Ciclev10030760m	440.33	1.56325	0.200777	7.78597	6.91798e-15	1.37545e-13
Ciclev10017154m	608.478	1.18878	0.152707	7.78476	6.98478e-15	1.38738e-13
Ciclev10026446m	323.035	-2.74989	0.353306	-7.7833	7.06551e-15	1.40206e-13
Ciclev10018932m	359.144	1.61136	0.207105	7.78041	7.22896e-15	1.4331e-13
Ciclev10025201m	994.254	1.73663	0.223217	7.77998	7.25353e-15	1.43658e-13
Ciclev10020527m	455.721	1.87122	0.240639	7.77606	7.48166e-15	1.48033e-13
Ciclev10007702m	3202.97	-1.35222	0.173937	-7.7742	7.59262e-15	1.50083e-13
Ciclev10016664m	298.49	-3.47717	0.447287	-7.77392	7.60946e-15	1.5027e-13
Ciclev10032568m	54546.5	-1.23363	0.158767	-7.77011	7.84207e-15	1.54714e-13
Ciclev10026847m	1104.38	-3.29676	0.424557	-7.76517	8.15372e-15	1.60708e-13
Ciclev10030525m	3088.41	0.835585	0.107636	7.76308	8.28928e-15	1.63222e-13
Ciclev10019982m	1723.85	-1.03913	0.133906	-7.76015	8.48266e-15	1.66869e-13
Ciclev10009205m	2290.09	-1.42699	0.183902	-7.75948	8.52784e-15	1.67597e-13
Ciclev10016117m	290.299	2.3681	0.305306	7.75648	8.73181e-15	1.7144e-13
Ciclev10032070m	2152.41	-1.19269	0.153776	-7.75605	8.7613e-15	1.71854e-13
Ciclev10001712m	2503.96	-1.41342	0.182281	-7.75409	8.89787e-15	1.74366e-13
Ciclev10004325m	5436.82	-0.74644	0.096298	-7.75135	9.09176e-15	1.77995e-13
Ciclev10010788m	108.087	3.07993	0.397456	7.7491	9.25443e-15	1.81006e-13
Ciclev10017075m	404.584	1.98873	0.256665	7.74834	9.31012e-15	1.81747e-13
Ciclev10030588m	3299.38	1.06069	0.13689	7.74846	9.30131e-15	1.81747e-13
Ciclev10031930m	908.577	1.16368	0.15021	7.74703	9.4066e-15	1.83456e-13
Ciclev10031631m	1166.7	0.809647	0.104518	7.74647	9.44805e-15	1.84088e-13
Ciclev10001126m	624.12	1.85934	0.240147	7.74248	9.74939e-15	1.89779e-13
Ciclev10010841m	2259.03	0.894715	0.115623	7.7382	1.0083e-14	1.959e-13
Ciclev10011110m	2699.55	-1.18391	0.152994	-7.73828	1.00772e-14	1.959e-13
Ciclev10012060m	1382.07	2.53267	0.327308	7.73788	1.01091e-14	1.9622e-13
Ciclev10031409m	404.752	1.93659	0.250285	7.73755	1.01351e-14	1.96538e-13
Ciclev10007196m	1391.64	1.88619	0.24382	7.73597	1.02617e-14	1.98805e-13
Ciclev10016592m	4838.95	1.40551	0.181709	7.73493	1.03457e-14	2.00243e-13
Ciclev10026034m	73307.2	-1.07068	0.13847	-7.73221	1.05698e-14	2.04386e-13
Ciclev10009868m	3178.18	1.3401	0.173371	7.72969	1.07807e-14	2.08267e-13
Ciclev10032197m	382.755	2.98664	0.386395	7.72951	1.07963e-14	2.08372e-13
Ciclev10030936m	122.269	2.02978	0.262624	7.72885	1.08519e-14	2.09247e-13
Ciclev10024850m	522.735	-3.12636	0.404622	-7.72661	1.10447e-14	2.12764e-13
Ciclev10019766m	1170.02	0.889785	0.115229	7.72189	1.14613e-14	2.20582e-13
Ciclev10026841m	1783.43	1.18703	0.153761	7.71994	1.16389e-14	2.23788e-13
Ciclev10013624m	5843.16	-0.682053	0.0883582	-7.71918	1.17077e-14	2.249e-13
Ciclev10002830m	1368.32	0.892977	0.115729	7.71612	1.19922e-14	2.30149e-13
Ciclev10026028m	4541.79	-0.943924	0.122411	-7.71111	1.24727e-14	2.39145e-13
Ciclev10008686m	7116.35	0.809493	0.104986	7.7105	1.25322e-14	2.40048e-13
Ciclev10009123m	1051.78	-1.52999	0.198432	-7.71039	1.25432e-14	2.40048e-13
Ciclev10012213m	261.174	3.4412	0.446594	7.70543	1.30402e-14	2.49324e-13
Ciclev10023246m	451.867	2.01286	0.261384	7.70075	1.35266e-14	2.58383e-13
Ciclev10004171m	1877.53	-1.27419	0.165661	-7.69156	1.45355e-14	2.77396e-13
Ciclev10004661m	3771.8	0.905972	0.117845	7.68783	1.49655e-14	2.85335e-13
Ciclev10020366m	1141.84	1.54317	0.200758	7.68674	1.50936e-14	2.87511e-13
Ciclev10007840m	107.37	2.43071	0.316319	7.68435	1.53776e-14	2.92647e-13
Ciclev10021550m	602.733	-3.38926	0.441107	-7.68355	1.54745e-14	2.94218e-13
Ciclev10024603m	217.136	2.72149	0.354458	7.6779	1.6172e-14	3.07194e-13
Ciclev10018663m	16192.5	-1.52857	0.199146	-7.67563	1.6461e-14	3.12103e-13
Ciclev10023549m	174.949	-2.24528	0.292521	-7.67563	1.64606e-14	3.12103e-13
Ciclev10003461m	2486.08	-0.89676	0.116852	-7.67431	1.66318e-14	3.14846e-13
Ciclev10033256m	135.275	2.75742	0.359308	7.67427	1.66365e-14	3.14846e-13
Ciclev10005278m	782.035	1.83941	0.239713	7.67337	1.67538e-14	3.16773e-13
Ciclev10016425m	257.322	1.70248	0.221895	7.67244	1.6875e-14	3.18769e-13
Ciclev10008047m	378.246	4.84164	0.631177	7.67082	1.70903e-14	3.22537e-13
Ciclev10023466m	3722.83	1.57857	0.205818	7.66975	1.72332e-14	3.24936e-13
Ciclev10025395m	4307.74	-1.4315	0.186649	-7.66949	1.72688e-14	3.25305e-13
Ciclev10014943m	1088.57	1.4065	0.183446	7.66711	1.75912e-14	3.31074e-13
Ciclev10008928m	91.9254	2.74254	0.357825	7.66448	1.7956e-14	3.3763e-13
Ciclev10000405m	3451.73	-0.918201	0.119829	-7.66262	1.82179e-14	3.42239e-13
Ciclev10006177m	4986.2	1.48332	0.19361	7.66138	1.83946e-14	3.45241e-13
Ciclev10025737m	848.677	1.20007	0.156722	7.65734	1.89831e-14	3.55959e-13
Ciclev10009429m	607.164	-1.05766	0.138128	-7.65711	1.90158e-14	3.56245e-13
Ciclev10022431m	4655	0.773262	0.101022	7.65439	1.94227e-14	3.63535e-13
Ciclev10020238m	1130.8	1.65902	0.216926	7.64785	2.04362e-14	3.81806e-13
Ciclev10026858m	137.714	-2.6549	0.347142	-7.64787	2.04334e-14	3.81806e-13
Ciclev10010261m	313.874	-1.28868	0.168513	-7.64737	2.05128e-14	3.82886e-13
Ciclev10032269m	777.708	-0.945877	0.123705	-7.64625	2.0693e-14	3.85898e-13
Ciclev10013131m	789.21	1.81527	0.237456	7.64466	2.09498e-14	3.90331e-13
Ciclev10000488m	139.752	2.85317	0.373378	7.6415	2.14707e-14	3.99672e-13
Ciclev10007345m	2337.26	1.83881	0.240669	7.64041	2.16529e-14	4.02697e-13
Ciclev10002649m	147.246	2.40869	0.315286	7.63969	2.17753e-14	4.04604e-13
Ciclev10000448m	173.042	2.73808	0.358458	7.63849	2.19782e-14	4.08004e-13
Ciclev10018358m	176.853	3.18547	0.417217	7.63504	2.25751e-14	4.18705e-13
Ciclev10011725m	885.398	1.25553	0.164659	7.62498	2.44069e-14	4.52268e-13
Ciclev10013089m	801.309	-0.96136	0.126109	-7.62323	2.47409e-14	4.58043e-13
Ciclev10025755m	10639.3	-1.362	0.178717	-7.62098	2.51754e-14	4.65665e-13
Ciclev10010824m	246.106	2.18648	0.286967	7.61928	2.55093e-14	4.70988e-13
Ciclev10021391m	1637.24	0.732987	0.0962006	7.61935	2.54952e-14	4.70988e-13
Ciclev10020740m	1162.07	-1.2677	0.166517	-7.61301	2.67781e-14	4.93969e-13
Ciclev10004660m	3783.98	-1.92832	0.253456	-7.60808	2.78188e-14	5.12705e-13
Ciclev10000797m	2841.74	0.824765	0.108416	7.60743	2.79604e-14	5.1485e-13
Ciclev10011551m	848.913	1.51815	0.199663	7.60354	2.88139e-14	5.30088e-13
Ciclev10000235m	44475.2	-2.58799	0.340376	-7.60333	2.88604e-14	5.30466e-13
Ciclev10015416m	19328.9	-1.87965	0.247246	-7.60237	2.90756e-14	5.33941e-13
Ciclev10017170m	33334.9	-1.72302	0.22694	-7.59238	3.14092e-14	5.76277e-13
Ciclev10019817m	404.798	2.53986	0.334761	7.58707	3.27228e-14	5.99839e-13
Ciclev10004455m	102.656	2.9661	0.391021	7.58553	3.31121e-14	6.06432e-13
Ciclev10016186m	1377.78	-1.43058	0.188604	-7.5851	3.32223e-14	6.07906e-13
Ciclev10007642m	1762.42	-2.02968	0.267675	-7.58261	3.38672e-14	6.18847e-13
Ciclev10016993m	315.64	1.33078	0.175506	7.58256	3.38808e-14	6.18847e-13
Ciclev10005148m	3584.54	0.828111	0.109256	7.57952	3.46839e-14	6.32951e-13
Ciclev10031028m	2186.85	-1.56744	0.20683	-7.57839	3.49865e-14	6.37902e-13
Ciclev10009399m	476.961	2.18732	0.288749	7.57516	3.58696e-14	6.53422e-13
Ciclev10027997m	108.952	2.42169	0.319719	7.57441	3.60753e-14	6.56583e-13
Ciclev10016560m	560.234	1.54859	0.204463	7.57391	3.62159e-14	6.58556e-13
Ciclev10000407m	2218.96	-3.33719	0.440682	-7.57279	3.65304e-14	6.63246e-13
Ciclev10026791m	92.6274	-3.16162	0.417499	-7.57276	3.65387e-14	6.63246e-13
Ciclev10004912m	101.76	-2.29045	0.302693	-7.56689	3.82251e-14	6.93241e-13
Ciclev10012632m	4003.31	-0.875219	0.115713	-7.5637	3.91764e-14	7.09863e-13
Ciclev10009180m	1568.2	1.23377	0.163161	7.56168	3.97904e-14	7.20351e-13
Ciclev10019719m	313.91	-2.55067	0.337402	-7.55974	4.03881e-14	7.30525e-13
Ciclev10029553m	88.3532	-2.6968	0.356884	-7.55652	4.14001e-14	7.48167e-13
Ciclev10011933m	110.046	-2.41152	0.319321	-7.55202	4.28549e-14	7.73774e-13
Ciclev10001512m	217.445	2.78559	0.368907	7.55091	4.32227e-14	7.79725e-13
Ciclev10009207m	891.109	-1.76651	0.234004	-7.54905	4.38441e-14	7.90238e-13
Ciclev10026261m	553.611	-1.70185	0.225449	-7.54873	4.39538e-14	7.91517e-13
Ciclev10013735m	730.776	-2.73628	0.362536	-7.54759	4.43376e-14	7.97725e-13
Ciclev10028255m	3061.84	1.94962	0.258348	7.54651	4.4709e-14	8.03701e-13
Ciclev10006791m	100.021	-2.72235	0.360886	-7.54352	4.57456e-14	8.21611e-13
Ciclev10002209m	1177.01	-2.55167	0.338271	-7.54325	4.58391e-14	8.22568e-13
Ciclev10016633m	514.852	1.3472	0.17861	7.54265	4.60516e-14	8.25657e-13
Ciclev10017335m	1173.58	0.981951	0.130228	7.54023	4.69133e-14	8.40369e-13
Ciclev10012657m	871.517	1.8817	0.249626	7.53808	4.7693e-14	8.53589e-13
Ciclev10015496m	1027.97	-1.82244	0.241775	-7.53777	4.7809e-14	8.54915e-13
Ciclev10027575m	275.694	1.60925	0.213514	7.53696	4.81053e-14	8.59462e-13
Ciclev10028138m	2144.17	-0.807788	0.107318	-7.52702	5.19116e-14	9.26656e-13
Ciclev10001060m	2858.01	-1.39915	0.1859	-7.52639	5.21642e-14	9.30353e-13
Ciclev10024507m	1284.48	-1.89028	0.251166	-7.52603	5.23048e-14	9.31256e-13
Ciclev10033727m	558.859	1.51936	0.201881	7.52603	5.2306e-14	9.31256e-13
Ciclev10026360m	4327.96	1.58438	0.210555	7.52478	5.28101e-14	9.39414e-13
Ciclev10015833m	4185.44	1.12228	0.1492	7.522	5.39452e-14	9.5877e-13
Ciclev10014393m	977.4	1.77334	0.235943	7.51595	5.65001e-14	1.00331e-12
Ciclev10003645m	701.683	-0.94294	0.125467	-7.51545	5.67153e-14	1.00625e-12
Ciclev10021281m	321.053	1.41303	0.188023	7.51522	5.68152e-14	1.00715e-12
Ciclev10008343m	5610.72	-1.506	0.200416	-7.51437	5.71847e-14	1.01282e-12
Ciclev10020539m	2696.63	1.98452	0.264101	7.51425	5.72371e-14	1.01287e-12
Ciclev10007405m	1426.21	1.35153	0.179922	7.51173	5.83521e-14	1.03171e-12
Ciclev10006140m	1536.48	1.60014	0.213051	7.51058	5.88679e-14	1.03993e-12
Ciclev10033291m	862.399	1.25987	0.167755	7.51014	5.90627e-14	1.04247e-12
Ciclev10016869m	217.839	1.96279	0.261367	7.50971	5.92569e-14	1.045e-12
Ciclev10029650m	597.141	-4.0196	0.535346	-7.50841	5.98486e-14	1.05452e-12
Ciclev10022095m	430.392	1.07718	0.143479	7.50762	6.02138e-14	1.06004e-12
Ciclev10018411m	555.089	-0.996686	0.132862	-7.50167	6.30077e-14	1.10827e-12
Ciclev10027522m	136.871	2.00785	0.267834	7.49662	6.54857e-14	1.15087e-12
Ciclev10027580m	134.338	2.39982	0.320255	7.49344	6.70903e-14	1.17806e-12
Ciclev10009433m	1024.28	2.20679	0.294836	7.48479	7.16596e-14	1.25721e-12
Ciclev10002129m	50098.2	-1.64077	0.219355	-7.47998	7.43363e-14	1.30305e-12
Ciclev10007249m	9298.96	-1.0816	0.144612	-7.47932	7.47059e-14	1.30841e-12
Ciclev10030583m	1460.89	1.28318	0.171617	7.47703	7.60217e-14	1.33031e-12
Ciclev10020161m	16313.8	-1.81136	0.242414	-7.47218	7.88769e-14	1.3791e-12
Ciclev10025105m	1827.64	-0.715767	0.0957946	-7.47189	7.90484e-14	1.38092e-12
Ciclev10009427m	7436.12	1.63307	0.218621	7.46984	8.02919e-14	1.40144e-12
Ciclev10028392m	1244.37	-2.64226	0.353806	-7.46811	8.13566e-14	1.41881e-12
Ciclev10024830m	390.901	4.53012	0.606741	7.46631	8.24773e-14	1.43713e-12
Ciclev10032240m	1420.91	-1.08972	0.145955	-7.46617	8.25601e-14	1.43735e-12
Ciclev10008079m	700.877	-0.911633	0.122199	-7.46024	8.63624e-14	1.50226e-12
Ciclev10025353m	515.638	1.52666	0.204712	7.45758	8.81268e-14	1.53165e-12
Ciclev10029416m	2568.65	0.872395	0.116991	7.45697	8.85356e-14	1.53745e-12
Ciclev10022143m	1340.58	-1.12044	0.150282	-7.45559	8.94646e-14	1.55226e-12
Ciclev10001524m	18992.6	-0.988545	0.132676	-7.4508	9.2778e-14	1.60839e-12
Ciclev10011150m	152.931	2.15938	0.289947	7.44751	9.51201e-14	1.64759e-12
Ciclev10020631m	90.0547	2.70613	0.363419	7.4463	9.59932e-14	1.66131e-12
Ciclev10007168m	54.5806	-3.43288	0.461221	-7.44303	9.84028e-14	1.70157e-12
Ciclev10025744m	2003.42	1.76346	0.237114	7.43716	1.0287e-13	1.77732e-12
Ciclev10026320m	406.527	2.0302	0.273095	7.43406	1.05311e-13	1.81794e-12
Ciclev10008231m	113.855	3.38379	0.455479	7.42908	1.0936e-13	1.88624e-12
Ciclev10025455m	2400.97	-2.26358	0.304724	-7.42829	1.10011e-13	1.89589e-12
Ciclev10028538m	489.005	-1.36877	0.184282	-7.4276	1.10585e-13	1.90416e-12
Ciclev10005494m	1172.88	0.888247	0.119647	7.42392	1.13701e-13	1.95617e-12
Ciclev10011437m	196.528	3.22929	0.435254	7.41932	1.17724e-13	2.02368e-12
Ciclev10025108m	316.814	1.51222	0.203847	7.41842	1.18523e-13	2.03571e-12
Ciclev10032276m	845.132	1.51669	0.204477	7.41741	1.19432e-13	2.0496e-12
Ciclev10019152m	1835.58	1.44412	0.194763	7.41477	1.21832e-13	2.08904e-12
Ciclev10020854m	583.326	1.09827	0.148138	7.41382	1.22715e-13	2.10241e-12
Ciclev10011809m	1111.76	0.815819	0.110059	7.4126	1.23849e-13	2.12006e-12
Ciclev10002486m	2849.1	-2.58566	0.349218	-7.40415	1.31993e-13	2.25758e-12
Ciclev10026710m	408.936	5.23612	0.707389	7.40204	1.34112e-13	2.29191e-12
Ciclev10032918m	204.869	2.19412	0.296466	7.40091	1.35255e-13	2.3095e-12
Ciclev10014170m	2838.87	-0.86354	0.116712	-7.39893	1.37288e-13	2.34227e-12
Ciclev10017950m	2502.59	1.67354	0.226275	7.39604	1.4031e-13	2.39183e-12
Ciclev10011737m	564.536	1.36884	0.185144	7.39336	1.43167e-13	2.43848e-12
Ciclev10022542m	7723.95	2.95447	0.399644	7.39275	1.43819e-13	2.44756e-12
Ciclev10014949m	633.974	1.99347	0.269757	7.38987	1.46975e-13	2.49919e-12
Ciclev10002101m	2061.8	-1.4969	0.202876	-7.37843	1.60172e-13	2.72132e-12
Ciclev10020756m	1560.55	-0.722299	0.0979197	-7.37644	1.62581e-13	2.75997e-12
Ciclev10006504m	417.438	-1.07116	0.145227	-7.37579	1.63368e-13	2.76872e-12
Ciclev10029497m	220.118	2.05666	0.278839	7.37581	1.63345e-13	2.76872e-12
Ciclev10002405m	2221.58	-3.8322	0.519692	-7.37398	1.65607e-13	2.80435e-12
Ciclev10003196m	322.824	-1.56186	0.211904	-7.37057	1.69896e-13	2.87459e-12
Ciclev10000256m	3403.43	3.15778	0.428521	7.36902	1.71886e-13	2.90585e-12
Ciclev10003568m	598.103	2.60471	0.353603	7.36621	1.75552e-13	2.96538e-12
Ciclev10029426m	2316.12	1.08939	0.147949	7.36328	1.79444e-13	3.02862e-12
Ciclev10015541m	1255.4	1.63258	0.221735	7.36276	1.80146e-13	3.03795e-12
Ciclev10017089m	1895.77	-1.80752	0.245732	-7.35566	1.89983e-13	3.20121e-12
Ciclev10005298m	2571.31	-1.08978	0.14821	-7.35296	1.93866e-13	3.26395e-12
Ciclev10012025m	1497.73	1.26693	0.172306	7.3528	1.94101e-13	3.26522e-12
Ciclev10020897m	3684.49	-1.25804	0.171101	-7.35262	1.94355e-13	3.2668e-12
Ciclev10033364m	419.4	-4.0189	0.546661	-7.35172	1.95675e-13	3.28628e-12
Ciclev10004122m	3554.54	1.90978	0.25993	7.34728	2.02284e-13	3.39449e-12
Ciclev10030461m	421.77	-1.64286	0.223623	-7.34657	2.03359e-13	3.40973e-12
Ciclev10017332m	2303.8	0.734058	0.100159	7.32892	2.32018e-13	3.88706e-12
Ciclev10019329m	3785.38	1.42095	0.193948	7.32647	2.36299e-13	3.95553e-12
Ciclev10029636m	1655	1.37711	0.187972	7.32618	2.36798e-13	3.96065e-12
Ciclev10024947m	15018.9	-1.48406	0.202734	-7.32021	2.47577e-13	4.13755e-12
Ciclev10021861m	61687.6	-1.48351	0.202681	-7.3194	2.4908e-13	4.15926e-12
Ciclev10018974m	2307.91	1.91423	0.261574	7.31813	2.51457e-13	4.19553e-12
Ciclev10029223m	5170.13	0.796052	0.10879	7.3173	2.53001e-13	4.21786e-12
Ciclev10001802m	1580.84	-1.21727	0.166398	-7.3154	2.56618e-13	4.27466e-12
Ciclev10033452m	2618.56	-0.640881	0.0876098	-7.31517	2.57054e-13	4.27844e-12
Ciclev10025041m	92.8062	2.90511	0.397163	7.31465	2.58055e-13	4.29161e-12
Ciclev10008185m	3410.39	1.74287	0.238314	7.31335	2.60559e-13	4.32972e-12
Ciclev10020545m	1418.75	1.87617	0.256563	7.31272	2.61787e-13	4.3466e-12
Ciclev10000735m	92.5141	2.48791	0.340399	7.3088	2.69532e-13	4.47156e-12
Ciclev10004755m	4410.73	0.983357	0.134626	7.30434	2.78629e-13	4.61874e-12
Ciclev10005369m	91.3551	4.8224	0.661139	7.29408	3.00718e-13	4.98085e-12
Ciclev10031545m	3437.13	-0.862937	0.118334	-7.2924	3.0448e-13	5.03908e-12
Ciclev10018161m	467.552	-2.11259	0.289834	-7.28895	3.1237e-13	5.16548e-12
Ciclev10021146m	1491.06	-1.06149	0.145641	-7.2884	3.13649e-13	5.18243e-12
Ciclev10026221m	623.432	1.50048	0.205886	7.28795	3.14704e-13	5.19567e-12
Ciclev10009394m	1000.85	-1.50919	0.207094	-7.28747	3.15835e-13	5.21013e-12
Ciclev10016329m	604.316	0.948534	0.130216	7.28429	3.2337e-13	5.33013e-12
Ciclev10018371m	55.0334	5.12935	0.704549	7.28033	3.33004e-13	5.4845e-12
Ciclev10001071m	329.82	-1.37138	0.188475	-7.27617	3.43434e-13	5.65173e-12
Ciclev10006199m	1575.21	1.48887	0.20472	7.27268	3.52426e-13	5.79504e-12
Ciclev10020807m	991.235	1.21717	0.167392	7.27137	3.55871e-13	5.84698e-12
Ciclev10000934m	171.19	-2.8279	0.388923	-7.2711	3.56578e-13	5.85389e-12
Ciclev10023825m	1010.4	1.38226	0.190159	7.26899	3.62186e-13	5.94119e-12
Ciclev10032989m	239.739	2.19308	0.301938	7.26334	3.77642e-13	6.18975e-12
Ciclev10021704m	75.5631	-2.36283	0.325317	-7.26316	3.78144e-13	6.19301e-12
Ciclev10015679m	1432.9	-0.838227	0.115424	-7.26218	3.80905e-13	6.23325e-12
Ciclev10019400m	2087.36	1.28589	0.17711	7.26042	3.85903e-13	6.30998e-12
Ciclev10016825m	2895.28	-1.1811	0.162707	-7.25904	3.89841e-13	6.36927e-12
Ciclev10025441m	2875.46	-1.08393	0.14936	-7.25717	3.95276e-13	6.45292e-12
Ciclev10009524m	325.144	-1.09438	0.150837	-7.25537	4.0057e-13	6.53412e-12
Ciclev10030439m	9790.2	-1.38886	0.191461	-7.25402	4.04581e-13	6.59428e-12
Ciclev10033432m	121.895	2.60137	0.358866	7.24887	4.20275e-13	6.84462e-12
Ciclev10014753m	791.631	1.13963	0.157277	7.24599	4.29289e-13	6.98586e-12
Ciclev10030004m	1157.55	-1.30312	0.179845	-7.24577	4.29987e-13	6.99165e-12
Ciclev10021530m	5309.55	1.3769	0.190055	7.24474	4.33257e-13	7.03921e-12
Ciclev10010295m	228.651	3.81442	0.526905	7.23929	4.51036e-13	7.32226e-12
Ciclev10016262m	4718.7	-0.681685	0.0941962	-7.23686	4.59182e-13	7.4453e-12
Ciclev10028134m	179.367	1.94818	0.269204	7.23682	4.59344e-13	7.4453e-12
Ciclev10001000m	1631.42	-1.55693	0.215186	-7.23526	4.64645e-13	7.52526e-12
Ciclev10010783m	334.118	-2.00166	0.276702	-7.23399	4.68995e-13	7.5897e-12
Ciclev10025762m	349.862	1.59303	0.22024	7.23314	4.71951e-13	7.63149e-12
Ciclev10020175m	606.635	1.47547	0.204018	7.23203	4.75813e-13	7.68786e-12
Ciclev10017669m	169.261	1.92346	0.266187	7.22596	4.97589e-13	8.03335e-12
Ciclev10000154m	6412.3	0.64294	0.0890061	7.22355	5.06469e-13	8.17026e-12
Ciclev10010822m	145.56	2.26317	0.313315	7.22331	5.07365e-13	8.17826e-12
Ciclev10029774m	361.974	-1.4445	0.20005	-7.22065	5.17379e-13	8.3331e-12
Ciclev10027872m	4970.68	-2.03358	0.281645	-7.22037	5.18452e-13	8.34381e-12
Ciclev10025367m	1620.34	-1.03919	0.143947	-7.21927	5.22656e-13	8.40484e-12
Ciclev10002160m	1560.71	-2.08838	0.289484	-7.21416	5.42671e-13	8.71985e-12
Ciclev10010823m	209.858	3.4412	0.477189	7.21141	5.53769e-13	8.89119e-12
Ciclev10024403m	2261.34	1.4486	0.200959	7.20842	5.6603e-13	9.08091e-12
Ciclev10004429m	2587.22	-0.78428	0.108832	-7.20633	5.74791e-13	9.21424e-12
Ciclev10008977m	594.924	2.04912	0.284396	7.20517	5.79698e-13	9.28561e-12
Ciclev10014506m	1134.02	2.63834	0.366206	7.20453	5.82433e-13	9.32212e-12
Ciclev10017484m	116.248	2.2075	0.306442	7.20365	5.86203e-13	9.37513e-12
Ciclev10001753m	257.284	4.47693	0.621648	7.20171	5.94629e-13	9.50244e-12
Ciclev10001861m	598.686	2.70764	0.375983	7.20149	5.9559e-13	9.51037e-12
Ciclev10021469m	2821.9	-1.98985	0.276375	-7.19984	6.02833e-13	9.6185e-12
Ciclev10005642m	2788.37	-0.846415	0.117562	-7.19971	6.03418e-13	9.62033e-12
Ciclev10008731m	188.947	2.63198	0.365582	7.19942	6.04701e-13	9.63327e-12
Ciclev10003233m	183.481	-1.82603	0.253643	-7.19921	6.05621e-13	9.64041e-12
Ciclev10015234m	1393.13	-2.71606	0.37741	-7.19657	6.17442e-13	9.82093e-12
Ciclev10009966m	922.094	-2.89398	0.402591	-7.1884	6.55543e-13	1.04189e-11
Ciclev10005401m	655.853	1.19606	0.166405	7.18765	6.59143e-13	1.04679e-11
Ciclev10009369m	1865.66	1.04028	0.144803	7.18411	6.76476e-13	1.07349e-11
Ciclev10001796m	2917.05	-1.03132	0.143566	-7.1836	6.79e-13	1.07666e-11
Ciclev10026391m	692.51	0.88909	0.123883	7.17684	7.13416e-13	1.13035e-11
Ciclev10025027m	1899.56	1.37829	0.192054	7.17658	7.14782e-13	1.13164e-11
Ciclev10006263m	2962.66	1.44753	0.201727	7.17569	7.19445e-13	1.13814e-11
Ciclev10004521m	4539.64	-1.68189	0.234733	-7.16513	7.77124e-13	1.22843e-11
Ciclev10004581m	2193.35	-1.39428	0.194616	-7.16424	7.82167e-13	1.23545e-11
Ciclev10006291m	890.52	1.5091	0.210684	7.16285	7.90156e-13	1.2471e-11
Ciclev10025256m	1112.09	-1.34869	0.188424	-7.15772	8.20319e-13	1.29371e-11
Ciclev10020162m	8903.02	-1.36602	0.190881	-7.15642	8.28139e-13	1.30504e-11
Ciclev10003637m	222.839	2.22488	0.310983	7.15435	8.4072e-13	1.32384e-11
Ciclev10015437m	1900.29	-1.58433	0.221458	-7.15411	8.42201e-13	1.32515e-11
Ciclev10033525m	213.897	2.37174	0.331762	7.14893	8.74546e-13	1.37499e-11
Ciclev10028738m	434.979	1.55145	0.217104	7.14609	8.92832e-13	1.40266e-11
Ciclev10000985m	1051.46	-0.950253	0.132983	-7.14566	8.95656e-13	1.40602e-11
Ciclev10033061m	2869.87	1.12025	0.15678	7.14535	8.97653e-13	1.40807e-11
Ciclev10009932m	671.924	1.11919	0.156659	7.1441	9.05872e-13	1.41987e-11
Ciclev10006350m	85.3763	-2.45079	0.343185	-7.14131	9.24446e-13	1.44787e-11
Ciclev10008865m	442.752	-1.63811	0.229423	-7.14014	9.3234e-13	1.45912e-11
Ciclev10026231m	55.8559	4.43777	0.621635	7.13887	9.41034e-13	1.4716e-11
Ciclev10008411m	440.679	2.5405	0.356049	7.13527	9.65975e-13	1.50945e-11
Ciclev10007412m	1449.14	-3.31499	0.464715	-7.13337	9.79382e-13	1.52923e-11
Ciclev10024955m	102.301	2.59108	0.36347	7.12874	1.01289e-12	1.58035e-11
Ciclev10012173m	2568.88	-1.13642	0.159502	-7.1248	1.04232e-12	1.62502e-11
Ciclev10019160m	1046	-1.45825	0.204708	-7.12356	1.05178e-12	1.63852e-11
Ciclev10015209m	1056.51	2.01919	0.283717	7.11692	1.10362e-12	1.71796e-11
Ciclev10013051m	2791.33	1.60661	0.225887	7.11243	1.14014e-12	1.77347e-11
Ciclev10016393m	1048.41	-1.03272	0.145224	-7.11124	1.15005e-12	1.78752e-11
Ciclev10010438m	81.0983	2.36396	0.33256	7.10839	1.17407e-12	1.82347e-11
Ciclev10016031m	2223.25	-0.873374	0.122873	-7.10794	1.1779e-12	1.82802e-11
Ciclev10007301m	5222.83	-0.828061	0.1165	-7.10779	1.17917e-12	1.8286e-11
Ciclev10000110m	2222.97	-1.84942	0.260259	-7.10607	1.1939e-12	1.85005e-11
Ciclev10000382m	1706.56	-0.72398	0.101924	-7.10313	1.21961e-12	1.88845e-11
Ciclev10015526m	1333.46	-0.685611	0.0965302	-7.10255	1.22477e-12	1.89501e-11
Ciclev10027629m	5660.37	-1.49601	0.210724	-7.09935	1.25343e-12	1.93788e-11
Ciclev10031094m	2882.85	-2.23954	0.315529	-7.09773	1.26822e-12	1.95927e-11
Ciclev10028860m	529.904	-1.63122	0.229846	-7.09703	1.27469e-12	1.96779e-11
Ciclev10032259m	2579.36	1.53562	0.216387	7.09663	1.27834e-12	1.97192e-11
Ciclev10001908m	3183.82	0.944742	0.133177	7.09389	1.30396e-12	2.00936e-11
Ciclev10027922m	345.165	1.93282	0.272465	7.09382	1.30457e-12	2.00936e-11
Ciclev10011473m	4809.89	2.19185	0.309007	7.09319	1.3106e-12	2.01712e-11
Ciclev10004847m	3117.88	-0.683471	0.0964495	-7.0863	1.3774e-12	2.11821e-11
Ciclev10023881m	538.796	2.83791	0.400483	7.08621	1.37836e-12	2.11821e-11
Ciclev10022624m	7481.16	0.889513	0.125529	7.0861	1.37946e-12	2.11831e-11
Ciclev10006222m	4897.71	1.35751	0.191613	7.08463	1.39411e-12	2.13921e-11
Ciclev10010626m	251.942	-2.04757	0.289035	-7.08413	1.39918e-12	2.14537e-11
Ciclev10008907m	3525.05	-1.26277	0.178338	-7.08075	1.43373e-12	2.1967e-11
Ciclev10014715m	131.812	1.9818	0.280038	7.07689	1.4742e-12	2.25702e-11
Ciclev10018376m	432.261	2.41867	0.341824	7.07577	1.4862e-12	2.27356e-11
Ciclev10029767m	1039.71	1.69005	0.238853	7.07568	1.48723e-12	2.27356e-11
Ciclev10008130m	1273.18	0.903785	0.127752	7.07452	1.49967e-12	2.29086e-11
Ciclev10011394m	485.742	1.23782	0.17499	7.07364	1.50924e-12	2.30377e-11
Ciclev10030951m	1165.84	1.14559	0.16213	7.06588	1.596e-12	2.43438e-11
Ciclev10024007m	25.2377	-5.48084	0.775689	-7.06576	1.59739e-12	2.43468e-11
Ciclev10002960m	197.028	2.4271	0.343583	7.06411	1.61652e-12	2.462e-11
Ciclev10023951m	146.024	-2.10537	0.298052	-7.06377	1.62045e-12	2.46614e-11
Ciclev10019648m	136.154	-1.84109	0.260655	-7.06332	1.62575e-12	2.47238e-11
Ciclev10003712m	157.603	3.17613	0.449865	7.06019	1.66279e-12	2.52683e-11
Ciclev10018364m	83.6215	2.63381	0.373178	7.0578	1.69158e-12	2.56867e-11
Ciclev10020100m	400.01	1.3181	0.186937	7.05101	1.77619e-12	2.69514e-11
Ciclev10011842m	31730.2	-0.964384	0.136872	-7.04586	1.84316e-12	2.79468e-11
Ciclev10008946m	25175.5	2.51624	0.357195	7.04446	1.86183e-12	2.81913e-11
Ciclev10028402m	364.797	1.70839	0.242516	7.04444	1.86204e-12	2.81913e-11
Ciclev10016279m	1899.79	-0.942648	0.133896	-7.04014	1.92053e-12	2.90552e-11
Ciclev10009415m	6654.27	1.0754	0.152852	7.03556	1.98455e-12	3.00017e-11
Ciclev10019145m	2319.85	1.42644	0.202778	7.03448	2.0001e-12	3.02144e-11
Ciclev10024979m	4802.35	-0.947436	0.134697	-7.03384	2.00921e-12	3.03295e-11
Ciclev10004507m	3106.83	-1.48033	0.210585	-7.02959	2.07137e-12	3.12449e-11
Ciclev10000572m	2764.25	-0.712939	0.10144	-7.02817	2.09259e-12	3.15416e-11
Ciclev10008685m	1304.57	1.90981	0.271746	7.02793	2.09619e-12	3.15726e-11
Ciclev10031999m	1521.44	2.603	0.370503	7.02557	2.13189e-12	3.20867e-11
Ciclev10022900m	2435.64	1.15495	0.164415	7.02459	2.14697e-12	3.22899e-11
Ciclev10025964m	1420.18	-0.865041	0.123151	-7.02423	2.15257e-12	3.23503e-11
Ciclev10004137m	34014.5	-1.57893	0.224851	-7.02211	2.18548e-12	3.28208e-11
Ciclev10014333m	3966.44	-1.5916	0.226766	-7.0187	2.2394e-12	3.36058e-11
Ciclev10007363m	510.986	1.19783	0.170699	7.01722	2.26329e-12	3.39394e-11
Ciclev10002549m	286.271	1.32275	0.18851	7.01688	2.26883e-12	3.39975e-11
Ciclev10013093m	208.229	2.37051	0.338033	7.01267	2.33819e-12	3.50113e-11
Ciclev10020900m	802.108	1.93413	0.275824	7.0122	2.34604e-12	3.51031e-11
Ciclev10017480m	1794.13	-0.803374	0.11459	-7.01085	2.36876e-12	3.5417e-11
Ciclev10024801m	509.283	1.75797	0.250892	7.00685	2.43736e-12	3.64161e-11
Ciclev10015079m	802.372	-2.0703	0.295527	-7.00546	2.46184e-12	3.67549e-11
Ciclev10019671m	721.317	1.98814	0.283812	7.00513	2.46759e-12	3.68139e-11
Ciclev10028041m	518.462	0.96314	0.137552	7.00202	2.52303e-12	3.76135e-11
Ciclev10033025m	1964.17	-2.4353	0.347922	-6.99955	2.5679e-12	3.82546e-11
Ciclev10029547m	730.104	-1.41976	0.202879	-6.99809	2.59478e-12	3.86269e-11
Ciclev10016637m	36792.1	-1.74569	0.249552	-6.99528	2.64732e-12	3.93803e-11
Ciclev10027782m	1436.29	-0.730199	0.104407	-6.99374	2.67654e-12	3.97861e-11
Ciclev10011319m	1642.31	1.58703	0.22696	6.99256	2.6991e-12	4.00923e-11
Ciclev10000263m	987.615	0.870853	0.124564	6.99123	2.72484e-12	4.04158e-11
Ciclev10005332m	1862.38	-0.786436	0.112487	-6.99132	2.72309e-12	4.04158e-11
Ciclev10024595m	100.139	2.68961	0.384889	6.98802	2.78797e-12	4.13222e-11
Ciclev10028299m	519.325	-1.12188	0.160565	-6.98711	2.80609e-12	4.15607e-11
Ciclev10007505m	118.286	2.44302	0.349746	6.98512	2.84608e-12	4.21225e-11
Ciclev10030274m	129.273	-1.86629	0.267295	-6.98214	2.90711e-12	4.29945e-11
Ciclev10003408m	140.402	2.63074	0.376813	6.98156	2.91917e-12	4.31416e-11
Ciclev10019550m	77.1625	3.1995	0.458293	6.98134	2.92369e-12	4.31772e-11
Ciclev10002696m	329.918	-2.09731	0.300474	-6.97998	2.95213e-12	4.35658e-11
Ciclev10007533m	3912.37	0.793142	0.113677	6.97715	3.01227e-12	4.44212e-11
Ciclev10010656m	206.284	-2.06741	0.296462	-6.9736	3.08928e-12	4.5524e-11
Ciclev10016655m	212.701	3.05925	0.439054	6.96781	3.21912e-12	4.74032e-11
Ciclev10008203m	955.053	1.43971	0.206665	6.96639	3.25184e-12	4.78505e-11
Ciclev10011540m	3102.22	-1.52904	0.21951	-6.96568	3.2683e-12	4.80581e-11
Ciclev10006835m	518.471	-1.28942	0.185153	-6.96409	3.30537e-12	4.85682e-11
Ciclev10024597m	98.4239	2.49871	0.358807	6.96392	3.30923e-12	4.859e-11
Ciclev10014054m	1921.08	0.954267	0.137063	6.96225	3.34888e-12	4.91369e-11
Ciclev10004600m	86.8143	4.84447	0.695945	6.961	3.37876e-12	4.95398e-11
Ciclev10001119m	621.13	2.05041	0.294697	6.95769	3.45902e-12	5.06802e-11
Ciclev10030675m	771.413	1.01106	0.145397	6.95379	3.55602e-12	5.20641e-11
Ciclev10011659m	2489.52	-1.05696	0.152029	-6.95232	3.59333e-12	5.25727e-11
Ciclev10011368m	4674.17	-0.789961	0.113667	-6.94976	3.65918e-12	5.34596e-11
Ciclev10029496m	652.129	1.08912	0.156712	6.94984	3.65712e-12	5.34596e-11
Ciclev10025109m	2913.05	1.24242	0.178811	6.9482	3.69971e-12	5.40131e-11
Ciclev10033290m	380.627	1.11554	0.160622	6.9451	3.78191e-12	5.51738e-11
Ciclev10006024m	5871.43	0.805014	0.115916	6.94482	3.78948e-12	5.52448e-11
Ciclev10022834m	584.554	1.11921	0.161326	6.93755	3.98959e-12	5.81206e-11
Ciclev10000161m	1917.19	1.18974	0.171555	6.935	4.06235e-12	5.91385e-11
Ciclev10012384m	2264.16	1.68329	0.242897	6.93005	4.20682e-12	6.1198e-11
Ciclev10023691m	1020.39	-0.919771	0.132731	-6.92957	4.22115e-12	6.13627e-11
Ciclev10000097m	1166.11	-2.13505	0.30814	-6.92881	4.24395e-12	6.16504e-11
Ciclev10031911m	484.61	1.10485	0.159464	6.92854	4.25194e-12	6.17226e-11
Ciclev10028164m	8661.13	0.688205	0.0993588	6.92647	4.31481e-12	6.25907e-11
Ciclev10015327m	3182.47	1.01766	0.146981	6.92375	4.39844e-12	6.37586e-11
Ciclev10014452m	1483.01	2.63919	0.381213	6.92313	4.41776e-12	6.39934e-11
Ciclev10022535m	1133.1	2.59498	0.375129	6.91758	4.59414e-12	6.65012e-11
[truncated: 4,389 more rows]
